# Supplementary material for: A unified classification approach rating clinical utility of protein biomarkers across neurologic diseases
Source: eBioMedicine. 2023 Feb 4;89:104456. doi: 10.1016/j.ebiom.2023.104456 (PMC9931915; doi:10.1016/j.ebiom.2023.104456)
Supplement: Supplementary File 1 [file mmc3.xlsx]

## Sheet: genomic biomarkers
Name of Biomarker	Associated Disease	Type of specimen	Clinical application of Biomarker	Associated clinical endpoints	Unifying classification	Literature references (List)
IDH 1/2 Mutation	Oligodendroglioma, Glioma	Tumour tissue	Diagnostic	Clinical diagnosis of Oligodendroglioma, Glioma	A	Eckel-Passow JE, Lachance DH, Molinaro AM, Walsh KM, Decker PA, Sicotte H, et al. Glioma Groups Based on 1p/19q, IDH, and TERT Promoter Mutations in Tumors. N Engl J Med 2015;372:2499–508. https://doi.org/10.1056/NEJMoa1407279.
IDH 1/2 Mutation	Oligodendroglioma, Glioma	Tumour tissue	Prognostic	Increase of overall survival, progression free survival	A	Hartmann C, Hentschel B, Wick W, Capper D, Felsberg J, Simon M, et al. Patients with IDH1 wild type anaplastic astrocytomas exhibit worse prognosis than IDH1-mutated glioblastomas, and IDH1 mutation status accounts for the unfavorable prognostic effect of higher age: implications for classification of gliomas. Acta Neuropathol 2010;120:707–18. https://doi.org/10.1007/s00401-010-0781-z.
IDH 1/2 Mutation	Oligodendroglioma, Glioma	Tumour tissue	Predictive	Target therapy with ivodesinib possible	B2	Mellinghoff IK, Ellingson BM, Touat M, Maher E, De La Fuente MI, Holdhoff M, et al. Ivosidenib in Isocitrate Dehydrogenase 1–Mutated Advanced Glioma. JCO 2020;38:3398–406. https://doi.org/10.1200/JCO.19.03327.
1p/19q Deletion	Oligodendroglioma	Tumour tissue	Diagnostic	Clinical diagnosis of Oligodendroglioma	A	Eckel-Passow JE, Lachance DH, Molinaro AM, Walsh KM, Decker PA, Sicotte H, et al. Glioma Groups Based on 1p/19q, IDH, and TERT Promoter Mutations in Tumors. N Engl J Med 2015;372:2499–508. https://doi.org/10.1056/NEJMoa1407279. Weller M, Stupp R, Hegi ME, van den Bent M, Tonn JC, Sanson M, et al. Personalized care in neuro-oncology coming of age: why we need MGMT and 1p/19q testing for malignant …
1p/19q Deletion	Oligodendroglioma	Tumour tissue	Prognostic	Increase of overall survival, progression free survival	A	van den Bent MJ, Carpentier AF, Brandes AA, Sanson M, Taphoorn MJB, Bernsen HJJA, et al. Adjuvant procarbazine, lomustine, and vincristine improves progression-free survival
ATRX Loss	Oligodendroglioma, Glioma	Tumour tissue	Diagnostic	Clinical diagnosis of Oligodendroglioma, Glioma	A	The Cancer Genome Atlas Research Network. Comprehensive, Integrative Genomic Analysis of Diffuse Lower-Grade Gliomas. New England Journal of Medicine 2015;372:2481–98. https://doi.org/10.1056/NEJMoa1402121. Wiestler B, Capper D, Holland-Letz T, Korshunov A, von Deimling A, Pfister SM, et al. ATRX loss refines the classification of anaplastic gliomas and identifies a subgroup of IDH mutant astrocy…
ATRX Loss	Oligodendroglioma, Glioma	Tumour tissue	Prognostic	Increase of progression free survival	A	The Cancer Genome Atlas Research Network. Comprehensive, Integrative Genomic Analysis of Diffuse Lower-Grade Gliomas. New England Journal of Medicine 2015;372:2481–98. https://doi.org/10.1056/NEJMoa1402121. Wiestler B, Capper D, Holland-Letz T, Korshunov A, von Deimling A, Pfister SM, et al. ATRX loss refines the classification of anaplastic gliomas and identifies a subgroup of IDH mutant astrocy…
TERT Mutation	Oligodendroglioma, Glioma	Tumour tissue	Diagnostic	Clinical diagnosis of Oligodendroglioma, Glioma	A	Lee Y, Koh J, Kim S-I, Won JK, Park C-K, Choi SH, et al. The frequency and prognostic effect of TERT promoter mutation in diffuse gliomas. Acta Neuropathol Commun 2017;5:62. https://doi.org/10.1186/s40478-017-0465-1. Nguyen HN, Lie A, Li T, Chowdhury R, Liu F, Ozer B, et al. Human TERT promoter mutation enables survival advantage from MGMT promoter methylation in IDH1 wild-type primary glioblasto…
TERT Mutation	Oligodendroglioma, Glioma	Tumour tissue	Prognostic	Increase of overall survival, progression free survival	A	Lee Y, Koh J, Kim S-I, Won JK, Park C-K, Choi SH, et al. The frequency and prognostic effect of TERT promoter mutation in diffuse gliomas. Acta Neuropathol Commun 2017;5:62. https://doi.org/10.1186/s40478-017-0465-1. Nguyen HN, Lie A, Li T, Chowdhury R, Liu F, Ozer B, et al. Human TERT promoter mutation enables survival advantage from MGMT promoter methylation in IDH1 wild-type primary glioblasto…
TP53 Mutation	Oligodendroglioma, Glioma	Tumour tissue	Diagnostic	Clinical diagnosis of Oligodendroglioma, Glioma	A	he Cancer Genome Atlas Research Network. Comprehensive, Integrative Genomic Analysis of Diffuse Lower-Grade Gliomas. New England Journal of Medicine 2015;372:2481–98. https://doi.org/10.1056/NEJMoa1402121. Gillet E, Alentorn A, Doukouré B, Mundwiller E, van Thuijl HF, Reijneveld JC, et al. TP53 and p53 statuses and their clinical impact in diffuse low grade gliomas. J Neurooncol 2014;118:131–9. h…
FUBP1 Mutation	Oligodendroglioma	Tumour tissue	Susceptibility risk	Clinical diagnosis of Oligodendroglioma	A	Bettegowda C, Agrawal N, Jiao Y, Sausen M, Wood LD, Hruban RH, et al. Mutations in CIC and FUBP1 Contribute to Human Oligodendroglioma. Science 2011;333:1453–5. https://doi.org/10.1126/science.1210557. Jiao Y, Killela PJ, Reitman ZJ, Rasheed AB, Heaphy CM, de Wilde RF, et al. Frequent ATRX, CIC, FUBP1 and IDH1 mutations refine the classification of malignant gliomas. Oncotarget 2012;3:709–22. htt…
MGMT Promoter Hypermethylation	Glioblastoma	Tumour tissue	Predictive	Target therapy with temozolomide	A	Stupp R, Mason WP, van den Bent MJ, Weller M, Fisher B, Taphoorn MJB, et al. Radiotherapy plus Concomitant and Adjuvant Temozolomide for Glioblastoma. New England Journal of Medicine 2005;352:987–96. https://doi.org/10.1056/NEJMoa043330. Hegi ME, Diserens A-C, Gorlia T, Hamou M-F, de Tribolet N, Weller M, et al. MGMT Gene Silencing and Benefit from Temozolomide in Glioblastoma. New England Journa…
MGMT Promoter Hypermethylation	Glioblastoma	Tumour tissue	Prognostic	Increased overall survival, progression free survival, target therapy with temozolomide	A	Stupp R, Mason WP, van den Bent MJ, Weller M, Fisher B, Taphoorn MJB, et al. Radiotherapy plus Concomitant and Adjuvant Temozolomide for Glioblastoma. New England Journal of Medicine 2005;352:987–96. https://doi.org/10.1056/NEJMoa043330. Hegi ME, Diserens A-C, Gorlia T, Hamou M-F, de Tribolet N, Weller M, et al. MGMT Gene Silencing and Benefit from Temozolomide in Glioblastoma. New England Journa…
H3F3A G34 Mutation	Glioblastoma	Tumour tissue	Susceptibility risk	Clinical diagnosis of Glioblastoma	A	Lim KY, Won JK, Park C-K, Kim S-K, Choi SH, Kim T, et al. H3 G34-mutant high-grade glioma. Brain Tumor Pathol 2021;38:4–13. https://doi.org/10.1007/s10014-020-00378-8. Lowe BR, Maxham LA, Hamey JJ, Wilkins MR, Partridge JF. Histone H3 Mutations: An Updated View of Their Role in Chromatin Deregulation and Cancer. Cancers 2019;11:660. https://doi.org/10.3390/cancers11050660.
BRAF V600E Mutation	Glioblastoma	Tumour tissue	Predictive	Increased overall survival, progression free survival target therapy with Dabrafinib, Trametinib	B3	Behling F, Schittenhelm J. Oncogenic BRAF Alterations and Their Role in Brain Tumors. Cancers 2019;11:794. https://doi.org/10.3390/cancers11060794. Kowalewski A, Durślewicz J, Zdrenka M, Grzanka D, Szylberg Ł. Clinical Relevance of BRAF V600E Mutation Status in Brain Tumors with a Focus on a Novel Management Algorithm. Targ Oncol 2020;15:531–40. https://doi.org/10.1007/s11523-020-00735-9. Robinso…
BRAF V600E Mutation	Glioblastoma	Tumour tissue	Prognostic	Increased overall survival, progression free survival target therapy with Dabrafinib, Trametinib	B3	Behling F, Schittenhelm J. Oncogenic BRAF Alterations and Their Role in Brain Tumors. Cancers 2019;11:794. https://doi.org/10.3390/cancers11060794. Kowalewski A, Durślewicz J, Zdrenka M, Grzanka D, Szylberg Ł. Clinical Relevance of BRAF V600E Mutation Status in Brain Tumors with a Focus on a Novel Management Algorithm. Targ Oncol 2020;15:531–40. https://doi.org/10.1007/s11523-020-00735-9. Robinso…
H3K27M Mutation	Diffuse midline glioma	Tumour tissue	Prognostic	Increased overall survival, progression free survival, target therapy ONC201	B3	Wierzbicki K, Ravi K, Franson A, Bruzek A, Cantor E, Harris M, et al. Targeting and Therapeutic Monitoring of H3K27M-Mutant Glioma. Curr Oncol Rep 2020;22:19. https://doi.org/10.1007/s11912-020-0877-0. Lu VM, Alvi MA, McDonald KL, Daniels DJ. Impact of the H3K27M mutation on survival in pediatric high-grade glioma: a systematic review and meta-analysis. J Neurosurg Pediatr 2018;23:308–16. https:/…
H3K27M Mutation	Diffuse midline glioma	Tumour tissue	Predictive	Increased overall survival, progression free survival, target therapy ONC201	B3	Wierzbicki K, Ravi K, Franson A, Bruzek A, Cantor E, Harris M, et al. Targeting and Therapeutic Monitoring of H3K27M-Mutant Glioma. Curr Oncol Rep 2020;22:19. https://doi.org/10.1007/s11912-020-0877-0. Lu VM, Alvi MA, McDonald KL, Daniels DJ. Impact of the H3K27M mutation on survival in pediatric high-grade glioma: a systematic review and meta-analysis. J Neurosurg Pediatr 2018;23:308–16. https:/…
SMARCB1 Deletion	Glioblastoma	Tumour tissue	Diagnostic	Clinical diagnosis of Glioblastoma	C	Mukherjee S, Stroberg E, Wang F, Morales L, Shan Y, Rao A, et al. SMARCB1 Gene Mutation Predisposes to Earlier Development of Glioblastoma: A Case Report of Familial GBM. J Neuropathol Exp Neurol 2020;79:562–5. https://doi.org/10.1093/jnen/nlaa022.
CDKN2A/B Loss	Glioma	Tumour tissue	Predictive	Target therapy with Palbociclib possible	D	Whittaker S, Madani D, Joshi S, Chung SA, Johns T, Day B, et al. Combination of palbociclib and radiotherapy for glioblastoma. Cell Death Discov 2017;3:1–6. https://doi.org/10.1038/cddiscovery.2017.33.
CDKN2A/B Loss	Glioma	Tumour tissue	Prognostic	Overall survival	B3	Lu VM, O’Connor KP, Shah AH, Eichberg DG, Luther EM, Komotar RJ, et al. The prognostic significance of CDKN2A homozygous deletion in IDH-mutant lower-grade glioma and glioblastoma: a systematic review of the contemporary literature. J Neurooncol 2020;148:221–9. https://doi.org/10.1007/s11060-020-03528-2. Appay R, Dehais C, Maurage C-A, Alentorn A, Carpentier C, Colin C, et al. CDKN2A homozygous d…
NF1 Mutation	Glioma	Tumour tissue	Susceptibility risk	Clinical diagnosis of glioma	A	D’Angelo F, Ceccarelli M, Tala null, Garofano L, Zhang J, Frattini V, et al. The molecular landscape of glioma in patients with Neurofibromatosis 1. Nat Med 2019;25:176–87. https://doi.org/10.1038/s41591-018-0263-8. Lobbous M, Bernstock JD, Coffee E, Friedman GK, Metrock LK, Chagoya G, et al. An Update on Neurofibromatosis Type 1-Associated Gliomas. Cancers 2020;12:114. https://doi.org/10.3390/ca…
EGFRvIII Deletion	Glioblastoma	Tumour tissue	Predictive	Target therapy with EGFRvIII vaccine Rindopepimut possible	B1	Weller M, Butowski N, Tran DD, Recht LD, Lim M, Hirte H, et al. Rindopepimut with temozolomide for patients with newly diagnosed, EGFRvIII-expressing glioblastoma (ACT IV): a randomised, double-blind, international phase 3 trial. The Lancet Oncology 2017;18:1373–85. https://doi.org/10.1016/S1470-2045(17)30517-X.
RB1 Mutation	Glioblastoma	Tumour tissue	susceptibility risk	Clinical diagnosis of glioma	A	Bäcklund LM, Nilsson BR, Liu L, Ichimura K, Collins VP. Mutations in Rb1 pathway-related genes are associated with poor prognosis in Anaplastic Astrocytomas. Br J Cancer 2005;93:124–30. https://doi.org/10.1038/sj.bjc.6602661. Schwartzbaum JA, Fisher JL, Aldape KD, Wrensch M. Epidemiology and molecular pathology of glioma. Nat Clin Pract Neurol 2006;2:494–503; quiz 1 p following 516. https://doi.o…
PDL1 Expression	Glioblastoma	Tumour tissue	Prognostic	Increased overall survival	B3	Hao C, Chen G, Zhao H, Li Y, Chen J, Zhang H, et al. PD-L1 Expression in Glioblastoma, the Clinical and Prognostic Significance: A Systematic Literature Review and Meta-Analysis. Frontiers in Oncology 2020;10.
TSC 1/2 Mutation	Glioma	Tumour tissue	Susceptibility risk	Clinical diagnosis of glioma	A	Schwartzbaum JA, Fisher JL, Aldape KD, Wrensch M. Epidemiology and molecular pathology of glioma. Nat Clin Pract Neurol 2006;2:494–503; quiz 1 p following 516. https://doi.org/10.1038/ncpneuro0289.
NQO1 Polymorphisms	Glioma	Tumour tissue	Safety	Myelotoxicity with temozolomide	B3	Armstrong TS, Cao Y, Scheurer ME, Vera-Bolaños E, Manning R, Okcu MF, et al. Risk analysis of severe myelotoxicity with temozolomide: the effects of clinical and genetic factors. Neuro Oncol 2009;11:825–32. https://doi.org/10.1215/15228517-2008-120.
GSTP1 Polymorphisms	Glioma	Tumour tissue	Safety	Myelotoxicity with temozolomide	B3	Armstrong TS, Cao Y, Scheurer ME, Vera-Bolaños E, Manning R, Okcu MF, et al. Risk analysis of severe myelotoxicity with temozolomide: the effects of clinical and genetic factors. Neuro Oncol 2009;11:825–32. https://doi.org/10.1215/15228517-2008-120.
MGMT Polymorphisms	Glioma	Tumour tissue	Safety	Myelotoxicity with temozolomide	B3	Armstrong TS, Cao Y, Scheurer ME, Vera-Bolaños E, Manning R, Okcu MF, et al. Risk analysis of severe myelotoxicity with temozolomide: the effects of clinical and genetic factors. Neuro Oncol 2009;11:825–32. https://doi.org/10.1215/15228517-2008-120.
