# Supplementary material for: A unified classification approach rating clinical utility of protein biomarkers across neurologic diseases
Source: eBioMedicine. 2023 Feb 4;89:104456. doi: 10.1016/j.ebiom.2023.104456 (PMC9931915; doi:10.1016/j.ebiom.2023.104456)
Supplement: Supplementary File 2 [file mmc4.xlsx]

## Sheet: proteomic biomarkers
Name of Biomarker	UniProt-KB or LOINC number	Type of specimen	Associated disease	Clinical application	Associated clinical endpoints	Unifying classification	Literature references
Alpha-crystallin B chain	P02511 (CRYAB_HUMAN)	Tumour tissue	Glioma	Diagnostic	Differential diagnosis: indicator for overall survival for mostly low grade gliomas	B3	Iwadate, Y. et al. Molecular Classification and Survival Prediction in Human Gliomas Based on Proteome Analysis. Cancer Res 64, 2496–2501 (2004).
Apolipoprotein A-I	P02647 (APOA1_HUMAN)	Serum	Meningeoma	Diagnostic	WHO Grading of Meningeoma I-III	B3	Sharma, S., Ray, S., Moiyadi, A., Sridhar, E. & Srivastava, S. Quantitative Proteomic Analysis of Meningiomas for the Identification of Surrogate Protein Markers. Sci Rep 4, 7140 (2014).
Apolipoprotein E	P02649 (APOE_HUMAN)	Serum	Meningeoma	Diagnostic	WHO Grading of Meningeoma I-III	B3	Sharma, S., Ray, S., Moiyadi, A., Sridhar, E. & Srivastava, S. Quantitative Proteomic Analysis of Meningiomas for the Identification of Surrogate Protein Markers. Sci Rep 4, 7140 (2014).
Aromatase	P11511 (CP19A_HUMAN)	Tumour tissue	Glioblastoma	Prognostic	Overall survival	B3	Hönikl, L. S. et al. High expression of estrogen receptor alpha and aromatase in glial tumor cells is associated with gender-independent survival benefits in glioblastoma patients. J Neurooncol 147, 567–575 (2020).
ATOX1	O00244 (ATOX1_HUMAN)	Tumour tissue	Meningeoma	Diagnostic	Meningeoma WHO I-II	B3	Dunn, J. et al. Proteomic analysis discovers the differential expression of novel proteins and phosphoproteins in meningioma including NEK9, HK2 and SET and deregulation of RNA metabolism. eBioMedicine 40, 77–91 (2019).
Attractin	O75882 (ATRN_HUMAN)	CSF	Glioma WHO° III-IV	Prognostic	Overall survival	B3	Khwaja, F. W., Duke-Cohan, J. S., Brat, D. J. & Van Meir, E. G. Attractin Is Elevated in the Cerebrospinal Fluid of Patients with Malignant Astrocytoma and Mediates Glioma Cell Migration. Clin Cancer Res 12, 6331–6336 (2006).
Cathepsin D	P07339 (CATD_HUMAN)	Serum	Glioma	Prognostic	Overall survival	B3	Fukuda, M. E. et al. Cathepsin D is a potential serum marker for poor prognosis in glioma patients. Cancer Res 65, 5190–5194 (2005).
CD63	P08962 (CD63_HUMAN)	Tumour tissue	Glioblastoma	Prognostic	Overall survival	B3	Rorive S, Lopez XM, Maris C et al (2010) TIMP-4 and CD63: new prognostic biomarkers in human astrocytomas. Mod Pathol 23: 1418–1428. doi:10.1038/modpathol.2010.136
Clusterin	P10909 (CLUS_HUMAN)	Serum	Meningeoma	Diagnostic	WHO Grading of Meningeoma I-III	B3	Sharma, S., Ray, S., Moiyadi, A., Sridhar, E. & Srivastava, S. Quantitative Proteomic Analysis of Meningiomas for the Identification of Surrogate Protein Markers. Sci Rep 4, 7140 (2014).
Cytoskeleton-associated protein 4	Q07065 (CKAP4_HUMAN)	Tumour tissue	Meningeoma	Diagnostic	Meningeoma WHO I-II	B3	Dunn, J. et al. Proteomic analysis discovers the differential expression of novel proteins and phosphoproteins in meningioma including NEK9, HK2 and SET and deregulation of RNA metabolism. eBioMedicine 40, 77–91 (2019).
Endoplasmic reticulum chaperone BiP (HSPA5)	P11021 (BIP_HUMAN)	CSF	Glioma	Diagnostic	Differential diagnosis: indicator for mostly low grade gliomas	B3	Shen, F. et al. Proteomic analysis of cerebrospinal fluid: toward the identification of biomarkers for gliomas. Neurosurg Rev 37, 367–380 (2014).
Enolase-1/alpha-enolase	P06733 (ENOA_HUMAN)	Tumour tissue	Glioblastoma	Diagnostic	Differential diagnosis: indicator for glioblastoma	B3	Furuta, M. et al. Protein patterns and proteins that identify subtypes of glioblastoma multiforme. Oncogene 23, 6806–6814 (2004).
Epidermal growth factor variant III (EGFRvIII)	no LOINC, UniProt KB for EGFR (wt): P00533 (EGFR_HUMAN)	Plasma, Tumour tissue	Glioblastoma	Diagnostic	Differential diagnosis: indicator for glioblastoma	B3	Kan, L. K. et al. Potential biomarkers and challenges in glioma diagnosis, therapy and prognosis. BMJ Neurology Open 2, e000069 (2020).
Epidermal growth factor variant III (EGFRvIII)	no LOINC, UniProt KB for EGFR (wt): P00533 (EGFR_HUMAN)	Plasma, Tumour tissue	Glioblastoma	Response	Efficacy of temozolomide and geldanamycin	B3	Shao, H. et al. Protein typing of circulating microvesicles allows real-time monitoring of glioblastoma therapy. Nat Med 18, 1835–1840 (2012).
Estrogen receptor alpha (ERα)	P03372 (ESR1_HUMAN)	Tumour tissue	Glioblastoma	Prognostic	Overall survival	B3	Hönikl, L. S. et al. High expression of estrogen receptor alpha and aromatase in glial tumor cells is associated with gender-independent survival benefits in glioblastoma patients. J Neurooncol 147, 567–575 (2020).
Galanin	P22466 (GALA_HUMAN)	CSF	Glioma	Diagnostic	Differential diagnosis: indicator for mostly low grade gliomas	B3	Shen, F. et al. Proteomic analysis of cerebrospinal fluid: toward the identification of biomarkers for gliomas. Neurosurg Rev 37, 367–380 (2014).
Glial fibrillary acidic protein	P14136 (GFAP_HUMAN)	Serum	Glioma, secondary brain tumors (metastases)	Monitoring	Radiographic disease status	B3	Hepner, A. et al. Serum Neurofilament Light, Glial Fibrillary Acidic Protein and Tau Are Possible Serum Biomarkers for Activity of Brain Metastases and Gliomas. World J Oncol 10, 169–175 (2019).
Glial fibrillary acidic protein	P14136 (GFAP_HUMAN)	CSF	Glioma	Prognostic	Overall survival, tumor size	B3	Schmid, D. et al. Diagnostic biomarkers from proteomic characterization of cerebrospinal fluid in patients with brain malignancies. Journal of Neurochemistry 158, 522–538 (2021).
Glial fibrillary acidic protein	P14136 (GFAP_HUMAN)	Serum	Glioma, secondary brain tumors (metastases)	Response	Radiographic disease status	B3	Hepner, A. et al. Serum Neurofilament Light, Glial Fibrillary Acidic Protein and Tau Are Possible Serum Biomarkers for Activity of Brain Metastases and Gliomas. World J Oncol 10, 169–175 (2019).
Haptoglobin	P00738 (HPT_HUMAN)	Serum	Glioblastoma	Diagnostic	Differential diagnosis: indicator for glioblastoma	B3	Kumar, D. M. et al. Proteomic Identification of Haptoglobin α2 as a Glioblastoma Serum Biomarker: Implications in Cancer Cell Migration and Tumor Growth. J. Proteome Res. 9, 5557–5567 (2010).
Hemopexin	P02790 (HEMO_HUMAN)	Serum	Meningeoma	Diagnostic	WHO Grading of Meningeoma I-III	B3	Sharma, S., Ray, S., Moiyadi, A., Sridhar, E. & Srivastava, S. Quantitative Proteomic Analysis of Meningiomas for the Identification of Surrogate Protein Markers. Sci Rep 4, 7140 (2014).
Hexokinase-2 (HK2)	P52789 (HXK2_HUMAN)	Tumour tissue	Meningeoma	Diagnostic	Meningeoma WHO III	B3	Dunn, J. et al. Proteomic analysis discovers the differential expression of novel proteins and phosphoproteins in meningioma including NEK9, HK2 and SET and deregulation of RNA metabolism. eBioMedicine 40, 77–91 (2019).
Hexokinase-2 (HK2)	P52789 (HXK2_HUMAN)	Tumour tissue	Meningeoma	Predictive	Treatment with small-molecule inhibitors such as 3-bromopyruvate	E	Ko YH, Pedersen PL, Geschwind JF. Glucose catabolism in the rabbit VX2 tumor model for liver cancer: characterization and targeting hexokinase. Cancer Lett 2001;173(1):83–91. Lin H, Zeng J, Xie R, Schulz MJ, Tedesco R, Qu J, et al. Discovery of a novel 2,6-disub- stituted glucosamine series of potent and selective hexokinase 2 inhibitors. ACS Med Chem Lett 2016;7(3):217–22.
IGFBP-2, GFAP, and YKL-40	P18065 (IBP2_HUMAN), P14136 (GFAP_HUMAN), P36222 (CH3L1_HUMAN)	Plasma	Glioblastoma	Diagnostic	Differential diagnosis: indicator for glioblastoma	B3	Gállego Pérez-Larraya, J. et al. Diagnostic and prognostic value of preoperative combined GFAP, IGFBP-2, and YKL-40 plasma levels in patients with glioblastoma. Cancer 120, 3972–3980 (2014).
Insulin-like growth factor-binding protein 2 (IGFBP-2)	P18065 (IBP2_HUMAN)	Plasma	Glioblastoma	Prognostic	Overall survival	B3	Gállego Pérez-Larraya, J. et al. Diagnostic and prognostic value of preoperative combined GFAP, IGFBP-2, and YKL-40 plasma levels in patients with glioblastoma. Cancer 120, 3972–3980 (2014).
Interleukin-10	P22301 (IL10_HUMAN)	CSF	Primary central nervous system lymphoma (PCNSL)	Diagnostic	Primary central nervous system lymphoma (PCNSL)	B3	Sasagawa Y, Akai T, Tachibana O, Iizuka H. Diagnostic value of interleukin-10 in cerebrospinal fluid for diffuse large B-cell lymphoma of the central nervous system. J Neurooncol. 2015;121:177–183.
Interleukin-6	P05231 (IL6_HUMAN)	CSF	Glioma	Diagnostic	Differential diagnosis: indicator for glioblastoma	B3	Shen, F. et al. Proteomic analysis of cerebrospinal fluid: toward the identification of biomarkers for gliomas. Neurosurg Rev 37, 367–380 (2014).
Matrix metalloproteinase-9	P14780 (MMP9_HUMAN)	CSF, Serum	Glioblastoma	Diagnostic	Differential diagnosis: indicator for glioblastoma	B3	Hormigo, A. et al. YKL-40 and Matrix Metalloproteinase-9 as Potential Serum Biomarkers for Patients with High-Grade Gliomas. Clin Cancer Res 12, 5698–5704 (2006).
Metalloproteinase inhibitor 1 (TIMP1)	P01033 (TIMP1_HUMAN)	Serum	Glioblastoma	Diagnostic	Differential diagnosis: indicator for glioblastoma	B3	Sreekanthreddy P, Srinivasan H, Kumar DM et al (2010) Identification of potential serum biomarkers of glioblastoma: serum osteopontin levels correlate with poor prognosis. Cancer Epidemiol Biomarkers Prev 19:1409–1422. doi:10.1158/1055-9965.EPI-091077 45. Rorive S, Lopez XM, Maris C et al (2010) TIMP-4 and CD63: new prognostic biomarkers in human astrocytomas. Mod Pathol 23: 1418–1428. doi:10.103…
Metalloproteinase inhibitor 1 (TIMP1)	P01033 (TIMP1_HUMAN)	Serum	Glioblastoma	Prognostic	Overall survival	B3	Crocker M, Ashley S, Giddings I et al (2011) Serum angiogenic profile of patients with glioblastoma identifies distinct tumor subtypes and shows that TIMP-1 is a prognostic factor. Neuro-Oncol 13:99–108. doi:10.1093/neuonc/noq170
Metalloproteinase inhibitor 4 (TIMP4)	Q99727 (TIMP4_HUMAN)	Tumour tissue	Glioblastoma	Prognostic	Overall survival	B3	Rorive S, Lopez XM, Maris C et al (2010) TIMP-4 and CD63: new prognostic biomarkers in human astrocytomas. Mod Pathol 23: 1418–1428. doi:10.1038/modpathol.2010.136
NEK9 (Serine/threonine-protein kinase Nek9)	Q8TD19 (NEK9_HUMAN)	Tumour tissue	Meningeoma	Diagnostic	Meningeoma WHO I-II	B3	Dunn, J. et al. Proteomic analysis discovers the differential expression of novel proteins and phosphoproteins in meningioma including NEK9, HK2 and SET and deregulation of RNA metabolism. eBioMedicine 40, 77–91 (2019).
Neurofilament light chain	P07196 (NFL_HUMAN)	Serum	Glioma, secondary brain tumors (metastases)	Monitoring	Radiographic disease status	B3	Hepner, A. et al. Serum Neurofilament Light, Glial Fibrillary Acidic Protein and Tau Are Possible Serum Biomarkers for Activity of Brain Metastases and Gliomas. World J Oncol 10, 169–175 (2019).
Neurofilament light chain	P07196 (NFL_HUMAN)	Serum	Glioma, secondary brain tumors (metastases)	Response	Radiographic disease status	B3	Hepner, A. et al. Serum Neurofilament Light, Glial Fibrillary Acidic Protein and Tau Are Possible Serum Biomarkers for Activity of Brain Metastases and Gliomas. World J Oncol 10, 169–175 (2019).
Osteopontin	P10451 (OSTP_HUMAN)	Serum	Glioblastoma	Prognostic	Overall survival	B3	Sreekanthreddy, P. et al. Identification of Potential Serum Biomarkers of Glioblastoma: Serum Osteopontin Levels Correlate with Poor Prognosis. Cancer Epidemiol Biomarkers Prev 19, 1409–1422 (2010).
phospho-AKT1-S473	no LOINC, UniProt KB for Akt1: P31749 (AKT1_HUMAN)	Tumour tissue	Meningeoma	Predictive	Treatment with pan-AKT kinase inhibitor, AZD5363	D	Dunn, J. et al. Proteomic analysis discovers the differential expression of novel proteins and phosphoproteins in meningioma including NEK9, HK2 and SET and deregulation of RNA metabolism. eBioMedicine 40, 77–91 (2019).
phospho-Nek9	no LOINC, UniProt KB for Q8TD19 (NEK9_HUMAN)	Tumour tissue	Meningeoma	Diagnostic	Meningeoma WHO I-II	B3	Dunn, J. et al. Proteomic analysis discovers the differential expression of novel proteins and phosphoproteins in meningioma including NEK9, HK2 and SET and deregulation of RNA metabolism. eBioMedicine 40, 77–91 (2019).
phospho-AKT1	no LOINC, UniProt KB for Akt1: P31749 (AKT1_HUMAN)	Tumour tissue	Meningeoma	Diagnostic	Meningeoma WHO I-II	B3	Dunn, J. et al. Proteomic analysis discovers the differential expression of novel proteins and phosphoproteins in meningioma including NEK9, HK2 and SET and deregulation of RNA metabolism. eBioMedicine 40, 77–91 (2019).
Protein disulfide isomerase A3 (PDI A3)	P30101 (PDIA3_HUMAN)	Tumour tissue	Glioma	Diagnostic	Differential diagnosis: indicator for mostly low grade gliomas	B3	Iwadate, Y. et al. Molecular Classification and Survival Prediction in Human Gliomas Based on Proteome Analysis. Cancer Res 64, 2496–2501 (2004).
Rab3B (Ras-related protein Rab-3B)	P20337 (RAB3B_HUMAN)	Tumour tissue	Glioma	Diagnostic	Differential diagnosis: indicator for mostly high grade gliomas	B3	Iwadate, Y. et al. Molecular Classification and Survival Prediction in Human Gliomas Based on Proteome Analysis. Cancer Res 64, 2496–2501 (2004).
RalA (Ras-related protein Ral-A)	P11233 (RALA_HUMAN)	Tumour tissue	Glioma	Diagnostic	Differential diagnosis: indicator for mostly high grade gliomas	B3	Iwadate, Y. et al. Molecular Classification and Survival Prediction in Human Gliomas Based on Proteome Analysis. Cancer Res 64, 2496–2501 (2004).
S100A8	P05109 S10A8_HUMAN	Serum	Glioblastoma	Prognostic	Overall survival	B3	Arora, A. et al. Serum biomarkers identification by iTRAQ and verification by MRM: S100A8/S100A9 levels predict tumor-stroma involvement and prognosis in Glioblastoma. Sci Rep 9, 2749 (2019).
S100A8, S100A9 and CXCL4	P05109 (S10A8_HUMAN), P06702 (S10A9_HUMAN), P02776 (PLF4_HUMAN)	Serum	Glioblastoma	Diagnostic	Differential diagnosis: indicator for glioblastoma	B3	Popescu, I. D. et al. Potential serum biomarkers for glioblastoma diagnostic assessed by proteomic approaches. Proteome Science 12, 47 (2014).
S100A9	P06702 (S10A9_HUMAN)	Serum	Glioblastoma	Diagnostic	Differential diagnosis: indicator for glioblastoma	B3	Arora, A. et al. Serum biomarkers identification by iTRAQ and verification by MRM: S100A8/S100A9 levels predict tumor-stroma involvement and prognosis in Glioblastoma. Sci Rep 9, 2749 (2019).
sIL-2R (solulable interleukin 2 receptor)	no LOINC, UniProt KB for Interleukin-2 receptor subunit alpha: P01589 (IL2RA_HUMAN)	CSF	Primary central nervous system lymphoma (PCNSL)	Diagnostic	Primary central nervous system lymphoma (PCNSL)	B3	Ikeguchi R, Shimizu Y, Shimizu S, Kitagawa K. CSF and clinical data are useful in differentiating CNS inflammatory demyelinating disease from CNS lymphoma. Mult Scler. 2018;24:1212–1223.
Tenascin precursor	P24821 (TENA_HUMAN)	Tumour tissue	Glioblastoma	Diagnostic	Differential diagnosis: indicator for glioblastoma	B3	Furuta, M. et al. Protein patterns and proteins that identify subtypes of glioblastoma multiforme. Oncogene 23, 6806–6814 (2004).
Wnt-11 protein	O96014 (WNT11_HUMAN)	Tumour tissue	Secondary glioblastoma	Diagnostic	Differential diagnosis: indicator for sec. glioblastoma	B3	Furuta, M. et al. Protein patterns and proteins that identify subtypes of glioblastoma multiforme. Oncogene 23, 6806–6814 (2004).
Wnt-4 protein	P56705 (WNT4_HUMAN)	CSF	Glioma	Diagnostic	Differential diagnosis: indicator for mostly low grade gliomas	B3	Shen, F. et al. Proteomic analysis of cerebrospinal fluid: toward the identification of biomarkers for gliomas. Neurosurg Rev 37, 367–380 (2014).
YKL-40/chitinase-3-like protein 1 (CHI3L1)	P36222 (CH3L1_HUMAN)	CSF, Serum	Glioblastoma	Diagnostic	Differential diagnosis: indicator for glioblastoma	B3	Qin, G. et al. Prognostic Value of YKL-40 in Patients with Glioblastoma: a Systematic Review and Meta-analysis. Mol Neurobiol 54, 3264–3270 (2017).Schmid, D. et al. Diagnostic biomarkers from proteomic characterization of cerebrospinal fluid in patients with brain malignancies. Journal of Neurochemistry 158, 522–538 (2021).
YKL-40/chitinase-3-like protein 1 (CHI3L1)	P36222 (CH3L1_HUMAN)	Serum	Glioblastoma	Monitoring	Glioblastoma radiographic disease status	B3	Iwamoto FM, Hottinger AF, Karimi S et al (2011) Serum YKL-40 is a marker of prognosis and disease status in high-grade gliomas. Neuro Oncol 13(11):1244–1251
YKL-40/chitinase-3-like protein 1 (CHI3L1)	P36222 (CH3L1_HUMAN)	CSF	Glioblastoma, secondary brain tumors (metastases), Lymphoma	Prognostic	Overall survival, tumor size	B3	Qin, G. et al. Prognostic Value of YKL-40 in Patients with Glioblastoma: a Systematic Review and Meta-analysis. Mol Neurobiol 54, 3264–3270 (2017).Schmid, D. et al. Diagnostic biomarkers from proteomic characterization of cerebrospinal fluid in patients with brain malignancies. Journal of Neurochemistry 158, 522–538 (2021).
YKL-40/chitinase-3-like protein 1 (CHI3L1)	P36222 (CH3L1_HUMAN)	Serum	Glioblastoma	Response	Glioblastoma radiographic disease status	B3	Iwamoto FM, Hottinger AF, Karimi S et al (2011) Serum YKL-40 is a marker of prognosis and disease status in high-grade gliomas. Neuro Oncol 13(11):1244–1251
α-2-Heremans-Schmid glycoprotein (AHSG)	P02765 (FETUA_HUMAN)	Serum	Glioblastoma	Prognostic	Overall survival	B3	Petrik, V. et al. Serum alpha 2-HS glycoprotein predicts survival in patients with glioblastoma. Clin Chem 54, 713–722 (2008).
