# Supplementary material for: A unified classification approach rating clinical utility of protein biomarkers across neurologic diseases
Source: eBioMedicine. 2023 Feb 4;89:104456. doi: 10.1016/j.ebiom.2023.104456 (PMC9931915; doi:10.1016/j.ebiom.2023.104456)
Supplement: Supplementary File 3 [file mmc5.xlsx]

## Sheet: List of Biomarkers
Name of Biomarker	UniProt-KB or LOINC number	Type of specimen	Associated disease	Clinical application	Associated clinical endpoints	Unifying classification	Literature references
3R-Tau aggregates (RT-QuIC)	P10636 (TAU_HUMAN)	CSF	Frontotemporal dementia (Pick Disease)	Diagnostic	In vivo detection of 3R-tauopathy	B3	Saijo, E. et al. Ultrasensitive and selective detection of 3-repeat tau seeding activity in Pick disease brain and cerebrospinal fluid. Acta Neuropathol. (Berl.) 133, 751–765 (2017).
4R-Tau aggregates (RT-QuIC)	P10636 (TAU_HUMAN)	CSF	Progressive supranuclear palsy, Corticobasal syndrome	Diagnostic	In vivo detection of 4R-tauopathy	B3	Saijo, E. et al. 4-Repeat tau seeds and templating subtypes as brain and CSF biomarkers of frontotemporal lobar degeneration. Acta Neuropathol. (Berl.) 139, 63–77 (2020).
Apolipoprotein A4	P06727 (ApolipoproteinA4_HUMAN)	CSF	Huntington's Disease	Diagnostic	Huntington's Disease (clinical diagnosis)	B3	Huang, Y.-C. et al. Increased Prothrombin, Apolipoproteinlipoprotein A-IV, and Haptoglobin in the Cerebrospinal Fluid of Patients with Huntington’s Disease. PLOS ONE 6, e15809 (2011).
ASC (Apolipoproteinptosis-associated speck-like protein containing a CARD)	Q9ULZ3 (ASC_HUMAN)	CSF	Parkinson's disease	Pharmacodynamic response	Response to MCC950 treatment	D	Gordon, R. et al. Inflammasome inhibition prevents α-synuclein pathology and dopaminergic neurodegeneration in mice. Sci. Transl. Med. 10, (2018).
Aβ1-15/16	no LOINC, UniProt-KB for APP: P05067 (A4_HUMAN)	CSF	Alzheimer's disease	Monitoring	γ-secretase inhibitiors	B3	Portelius, E. et al. Aβ1-15/16 as a marker for γ-secretase inhibition in Alzheimer’s disease. J. Alzheimers Dis. JAD 31, 335–341 (2012).
Aβ42 aggregates (RT-QuIC)	no LOINC, UniProt-KB for APP: P05067 (A4_HUMAN)	CSF	Alzheimer's disease	Diagnostic	Alzheimer's disease (clinical diagnosis)	B3	Salvadores, N., Shahnawaz, M., Scarpini, E., Tagliavini, F. & Soto, C. Detection of misfolded Aβ oligomers for sensitive biochemical diagnosis of Alzheimer’s disease. Cell Rep. 7, 261–268 (2014).
Aβ42 total	LOINC: 33203-1	CSF	Alzheimer's disease	Diagnostic	Alzheimer's disease (clinical diagnosis)	A	Parnetti, L., Chipi, E., Salvadori, N., D’Andrea, K. & Eusebi, P. Prevalence and risk of progression of preclinical Alzheimer’s disease stages: a systematic review and meta-analysis. Alzheimer’s Research & Therapy 11, 7 (2019).
Aβ42 total	LOINC: 33200-7	Plasma	Alzheimer's disease	Diagnostic	Alzheimer's disease (clinical diagnosis)	B2	Schindler, S. E. et al. High-precision plasma β-amyloid 42/40 predicts current and future brain amyloidosis. Neurology 93, e1647–e1659 (2019). Nakamura, A. et al. High performance plasma amyloid-β biomarkers for Alzheimer’s disease. Nature 554, 249–254 (2018).
Aβ42/40 ratio	LOINC: 98485-6	CSF	Alzheimer's disease	Diagnostic	Alzheimer's disease (clinical diagnosis)	A	Olsson, B. et al. CSF and blood biomarkers for the diagnosis of Alzheimer’s diseas a systematic review and meta-analysis. Lancet Neurol. 15, 673–684 (2016).
Aβ42/40 ratio	LOINC: 98485-6	CSF	Alzheimer's disease	Susceptibility risk	Conversion from mild cognitive impairment to Alzheimer's disease	A	Parnetti, L., Chipi, E., Salvadori, N., D’Andrea, K. & Eusebi, P. Prevalence and risk of progression of preclinical Alzheimer’s disease stages: a systematic review and meta-analysis. Alzheimer’s Research & Therapy 11, 7 (2019).
Aβ42/40 ratio	no LOINC, UniProt-KB for APP: P05067 (A4_HUMAN)	Plasma	Alzheimer's disease	Diagnostic	Alzheimer's disease (clinical diagnosis)	B2	Schindler, S. E. et al. High-precision plasma β-amyloid 42/40 predicts current and future brain amyloidosis. Neurology 93, e1647–e1659 (2019). Nakamura, A. et al. High performance plasma amyloid-β biomarkers for Alzheimer’s disease. Nature 554, 249–254 (2018).
Cleaved caspase-1	P29466 (CASP1_HUMAN)	CSF	Parkinson's disease	Pharmacodynamic response	Response to MCC950 treatment	D	Gordon, R. et al. Inflammasome inhibition prevents α-synuclein pathology and dopaminergic neurodegeneration in mice. Sci. Transl. Med. 10, (2018).
Clusterin	P10909 (CLUS_HUMAN)	Plasma	Alzheimer's disease	Monitoring	Cognitive Decline	B3	Schrijvers, E. M. C. Plasma Clusterin and the Risk of Alzheimer Disease. JAMA 305, 1322 (2011).
Clusterin	P10909 (CLUS_HUMAN)	Plasma	Alzheimer's disease	Prognostic	Cognitive Decline	B3	Jongbloed, W. et al. Clusterin Levels in Plasma Predict Cognitive Decline and Progression to Alzheimer’s Disease. Journal of Alzheimer’s Disease 46, 1103–1110 (2015).
DJ-1 (Parkinson disease protein 7/PARK-7)	Q99497 (PARK7_HUMAN)	CSF	Parkinson's disease, Multiple system atrophy	Diagnostic	Differential diagnosis Parkinson's disease vs. multiple system atrophy	B3	Hong, Z. et al. DJ-1 and alpha-synuclein in human cerebrospinal fluid as biomarkers of Parkinson’s disease. Brain J. Neurol. 133, 713–726 (2010). Herbert, M. K. et al. CSF levels of DJ-1 and tau distinguish MSA patients from PD patients and controls. Parkinsonism Relat. Disord. 20, 112–115 (2014).
DJ-1 with 4-hydroxy-2-nonenal modifications	Q99497 (PARK7_HUMAN)	CSF	Parkinson's disease	Monitoring	Unified Parkinson's Disease Rating Scale	B3	Lin, X. et al. DJ-1 isoforms in whole blood as potential biomarkers of Parkinson disease. Sci. Rep. 2, 954 (2012).
Fatty acid-binding protein 4	P05413 (FABPH_HUMAN)	CSF	Alzheimer's disease	Monitoring	Cognitive Decline	B3	Guo, L.-H., Alexopoulos, P. & Perneczky, R. Heart-type fatty acid binding protein and vascular endothelial growth factor: cerebrospinal fluid biomarker candidates for Alzheimer’s disease. Eur. Arch. Psychiatry Clin. Neurosci. 263, 553–560 (2013). Desikan, R. S. et al. Heart fatty acid binding protein and Aβ-associated Alzheimer’s neurodegeneration. Mol. Neurodegener. 8, 39 (2013). Olsson, B. et a…
Fatty acid-binding protein 4 to Aβ42 ratio with Neurofilament light chain	P05413 (FABPH_HUMAN)	CSF	Parkinson's disease dementia	Prognostic	Cognitive Decline	B3	Bäckström, D. C. et al. Cerebrospinal Fluid Patterns and the Risk of Future Dementia in Early, Incident Parkinson Disease. JAMA Neurol. 72, 1175–1182 (2015).
Fatty acid-binding protein 4 with phosphorylated tau and total α-Synuclein	P05413 (FABPH_HUMAN)	CSF	Parkinson's disease dementia	Diagnostic	Differential diagnosis Parkinson's disease dementia vs Alzheimer's disease	B3	Chiasserini, D. et al. Differential role of CSF fatty acid binding protein 3, α-synuclein, and Alzheimer’s disease core biomarkers in Lewy body disorders and Alzheimer’s dementia. Alzheimers Res. Ther. 9, 52 (2017).
FMS-like tyrosine kinase ligand (FLT3L)	P49771 (FLT3L_HUMAN)	CSF	Parkinson's disease, Multiple system atrophy	Diagnostic	Differential diagnosis Parkinson's disease vs. multiple system atrophy	B3	Shi, M. et al. Cerebrospinal fluid biomarkers for Parkinson disease diagnosis and progression. Ann. Neurol. 69, 570–580 (2011). Herbert, M. K. et al. CSF Neurofilament Light Chain but not FLT3 Ligand Discriminates Parkinsonian Disorders. Front. Neurol. 6, (2015).
Galectin 3	P17931 (LEG3_HUMAN)	Plasma	Huntington's Disease	Monitoring	Unified Huntington's Disease Rating Scale	B3	Siew, J. J. et al. Galectin-3 is required for the microglia-mediated brain inflammation in a model of Huntington’s disease. Nat. Commun. 10, 3473 (2019).
Glial fibrillary acidic protein	P14136 (GFAP_HUMAN)	Serum	Alzheimer's disease, Parkinson's disease dementia, Dementia with Lewy bodies, Frontotemporal dementia	Monitoring	Cognitive Decline	B3	Oeckl, P. et al. Glial Fibrillary Acidic Protein in Serum is Increased in Alzheimer’s Disease and Correlates with Cognitive Impairment. J. Alzheimers Dis. JAD 67, 481–488 (2019). Ishiki, A. et al. Glial fibrillar acidic protein in the cerebrospinal fluid of Alzheimer’s disease, dementia with Lewy bodies, and frontotemporal lobar degeneration. J. Neurochem. 136, 258–261 (2016).
Glial fibrillary acidic protein	P14136 (GFAP_HUMAN)	CSF	Alzheimer's disease, Parkinson's disease dementia, Dementia with Lewy bodies, Frontotemporal dementia	Monitoring	Cognitive Decline	B3	Oeckl, P. et al. Glial Fibrillary Acidic Protein in Serum is Increased in Alzheimer’s Disease and Correlates with Cognitive Impairment. J. Alzheimers Dis. JAD 67, 481–488 (2019). Ishiki, A. et al. Glial fibrillar acidic protein in the cerebrospinal fluid of Alzheimer’s disease, dementia with Lewy bodies, and frontotemporal lobar degeneration. J. Neurochem. 136, 258–261 (2016).
Growth-associated protein 43 (GAP-43)	P17677 (NEUM_HUMAN)	CSF	Alzheimer's disease	Monitoring	Cognitive Decline	B3	Sandelius, Å. et al. Elevated CSF GAP-43 is Alzheimer’s disease specific and associated with tau and amyloid pathology. Alzheimers Dement. 15, 55–64 (2019).
Interleukin-1β	P01584 (IL1B_HUMAN)	CSF	Parkinson's disease	Pharmacodynamic response	Response to MCC950 treatment	D	Gordon, R. et al. Inflammasome inhibition prevents α-synuclein pathology and dopaminergic neurodegeneration in mice. Sci. Transl. Med. 10, (2018).
Lipocalin 2	P80188 (NGAL_HUMAN)	CSF	Vascular Dementia	Diagnostic	Differential diagnosis of vascular dementia vs. neurodegenerative dementias	B3	Llorens, F. et al. Cerebrospinal fluid lipocalin 2 as a novel biomarker for the differential diagnosis of vascular dementia. Nat. Commun. 11, 619 (2020).
MCP-1 (monocyte chemoattractant protein-1, CCL2)	Q6UZ82 (Q6UZ82_HUMAN)	Plasma	Alzheimer's disease	Monitoring	Cognitive Decline	B3	Lee, W.-J. et al. Plasma MCP-1 and Cognitive Decline in Patients with Alzheimer’s Disease and Mild Cognitive Impairment: A Two-year Follow-up Study. Sci. Rep. 8, 1280 (2018).
mutant Huntingtin protein (mHtt)	P42858 (HD_HUMAN)	CSF	Huntington's Disease	Pharmacodynamic response	Response to RO7234292 treatment (Generation HD1 study)	B1	https://clinicaltrials.gov/ct2/show/NCT03761849
mutant Huntingtin protein (mHtt)	P42858 (HD_HUMAN)	CSF, Plasma, Saliva	Huntington's Disease	Diagnostic	Diagnosis of Huntington's Disease	B3	Wild, E. J. et al. Quantification of mutant huntingtin protein in cerebrospinal fluid from Huntington’s disease patients. J. Clin. Invest. 125, 1979–1986 (2015).
mutant Huntingtin protein (mHtt)	P42858 (HD_HUMAN)	CSF	Huntington's Disease	Prognostic	Unified Huntington's Disease Rating Scale	B3	Wild, E. J. et al. Quantification of mutant huntingtin protein in cerebrospinal fluid from Huntington’s disease patients. J. Clin. Invest. 125, 1979–1986 (2015).
mutant Huntingtin protein (mHtt)	P42858 (HD_HUMAN)	CSF	Huntington's Disease	Monitoring	Unified Huntington's Disease Rating Scale	B3	Wild, E. J. et al. Quantification of mutant huntingtin protein in cerebrospinal fluid from Huntington’s disease patients. J. Clin. Invest. 125, 1979–1986 (2015).
Neurofilament light chain	P07196 (NFL_HUMAN)	CSF	Spinal muscular atrophy type 1	Monitoring	Response to nusinersen treatment	A	Wurster, C. D. et al. Neurochemical markers in CSF of adolescent and adult SMA patients undergoing nusinersen treatment. Ther. Adv. Neurol. Disord. 12, (2019). Olsson, B. et al. NFL is a marker of treatment response in children with SMA treated with nusinersen. J. Neurol. 266, 2129–2136 (2019).
Neurofilament light chain	P07196 (NFL_HUMAN)	CSF	Huntington's Disease	Pharmacodynamic response	Response to RO7234292 treatment (Generation HD1 study)	B1	https://clinicaltrials.gov/ct2/show/NCT03761849
Neurofilament light chain	P07196 (NFL_HUMAN)	Serum	Amyotrophic lateral sclerosis	Prognostic	Disease severity (Amyotrophic lateral sclerosis functional rating scale - ALSFRS), overall survival, onset of ALS	B2	Steinacker, P. et al. Diagnostic and prognostic significance of neurofilament light chain NF-L, but not progranulin and S100B, in the course of amyotrophic lateral sclerosis: Data from the German MND-net. Amyotroph. Lateral Scler. Front. Degener. 18, 112–119 (2017). Steinacker, P. et al. Neurofilaments in the diagnosis of motoneuron diseases: a prospective study on 455 patients. J. Neurol. Neuros…
Neurofilament light chain	P07196 (NFL_HUMAN)	CSF, Serum	Alzheimer's disease	Prognostic	Cognitive Decline	B3	Preische, O. et al. Serum neurofilament dynamics predicts neurodegeneration and clinical progression in presymptomatic Alzheimer’s disease. Nat. Med. 25, 277–283 (2019). Zetterberg, H. et al. Association of Cerebrospinal Fluid Neurofilament Light Concentration With Alzheimer Disease Progression. JAMA Neurol. 73, 60–67 (2016).
Neurofilament light chain	P07196 (NFL_HUMAN)	CSF, Serum	Frontotemporal dementia	Prognostic	Cognitive Decline	B3	van der Ende, E. L. et al. Serum neurofilament light chain in genetic frontotemporal dementi a longitudinal, multicentre cohort study. Lancet Neurol. 18, 1103–1111 (2019). Meeter, L. H. et al. Neurofilament light chain: a biomarker for genetic frontotemporal dementia. Ann. Clin. Transl. Neurol. 3, 623–636 (2016).
Neurofilament light chain	P07196 (NFL_HUMAN)	CSF, Serum	Frontotemporal dementia	Monitoring	Cognitive Decline	B3	van der Ende, E. L. et al. Serum neurofilament light chain in genetic frontotemporal dementi a longitudinal, multicentre cohort study. Lancet Neurol. 18, 1103–1111 (2019). Meeter, L. H. et al. Neurofilament light chain: a biomarker for genetic frontotemporal dementia. Ann. Clin. Transl. Neurol. 3, 623–636 (2016).
Neurofilament light chain	P07196 (NFL_HUMAN)	CSF	Pure autonomic failure	Prognostic	Onset of multiple system atrophy	B3	Singer, W. et al. Alpha-Synuclein Oligomers and Neurofilament Light Chain Predict Phenoconversion of Pure Autonomic Failure. Ann Neurol 89, 1212–1220 (2021).
Neurofilament light chain	P07196 (NFL_HUMAN)	Plasma	Multiple system atrophy	Monitoring	Disease severity (Unified Multiple System Atrophy Rating Scale)	B§	Zhang, L. et al. Neurofilament Light Chain Predicts Disease Severity and Progression in Multiple System Atrophy. Movement Disorders 37, 421–426 (2022). Palleis, C. et al. Longitudinal correlation between neurofilament light chain and UMSARS in Multiple System Atrophy. Clin. Neurol. Neurosurg. 195, 105924 (2020).
Neurofilament light chain	P07196 (NFL_HUMAN)	CSF, Serum	Amyotrophic lateral sclerosis	Prognostic	Disease severity (Amyotrophic lateral sclerosis functional rating scale - ALSFRS), overall survival	B2	Steinacker, P. et al. Diagnostic and prognostic significance of neurofilament light chain NF-L, but not progranulin and S100B, in the course of amyotrophic lateral sclerosis: Data from the German MND-net. Amyotroph. Lateral Scler. Front. Degener. 18, 112–119 (2017). Steinacker, P. et al. Neurofilaments in the diagnosis of motoneuron diseases: a prospective study on 455 patients. J. Neurol. Neuros…
Neurofilament light chain	P07196 (NFL_HUMAN)	CSF, Serum	Parkinson's disease	Monitoring	Disease severity (Unified Parkinson's Disease Rating Scale (UPDRS))	B3	Mollenhauer, B. et al. Validation of Serum Neurofilament Light Chain as a Biomarker of Parkinson’s Disease Progression. Mov. Disord. 2020.
Neurofilament light chain	P07196 (NFL_HUMAN)	CSF, Serum	Parkinson's disease	Prognostic	Disease severity (Unified Parkinson's Disease Rating Scale (UPDRS)), Cognitive Decline	B3	Aamodt, W. W. et al. Neurofilament Light Chain as a Biomarker for Cognitive Decline in Parkinson Disease. Mov Disord 36, 2945–2950 (2021).
Neurofilament light chain	P07196 (NFL_HUMAN)	CSF, Serum	Parkinson's disease, Multiple system atrophy, Progressive supranuclear palsy	Diagnostic	Differential diagnosis Parkinson's disease vs. atypical Parkinsonian syndromes	B3	Hansson, O. A biomarker for differential diagnosis of parkinsonian disorder. Neurology 9 (2017). Abdo, W. F., Bloem, B. R., Van Geel, W. J., Esselink, R. A. J. & Verbeek, M. M. CSF neurofilament light chain and tau differentiate multiple system atrophy from Parkinson’s disease. Neurobiol. Aging 28, 742–747 (2007).
Neurofilament light chain	P07196 (NFL_HUMAN)	CSF, Serum	Progressive supranuclear palsy	Prognostic	Disease severity (Progressive Supranuclear Palsy Rating Scale - PSPRS), overall survival	B3	Rojas, J. C. et al. Plasma neurofilament light chain predicts progression in progressive supranuclear palsy. Ann. Clin. Transl. Neurol. 3, 216–225 (2016). Donker Kaat, L. et al. Serum neurofilament light chain in progressive supranuclear palsy. Parkinsonism Relat. Disord. 56, 98–101 (2018).
Neurofilament light chain	P07196 (NFL_HUMAN)	CSF, Serum	Progressive supranuclear palsy	Monitoring	Disease severity (Progressive Supranuclear Palsy Rating Scale - PSPRS)	B3	Rojas, J. C. et al. Plasma neurofilament light chain predicts progression in progressive supranuclear palsy. Ann. Clin. Transl. Neurol. 3, 216–225 (2016). Donker Kaat, L. et al. Serum neurofilament light chain in progressive supranuclear palsy. Parkinsonism Relat. Disord. 56, 98–101 (2018).
Neurogranin	Q92686 (NEUG_HUMAN)	CSF	Alzheimer's disease	Diagnostic	Differential diagnosis Alzheimer's disease vs other neurodegenerative dementias	B3	Wellington, H. et al. Increased CSF neurogranin concentration is specific to Alzheimer disease. Neurology 86, 829–835 (2016).
Neurogranin	Q92686 (NEUG_HUMAN)	CSF	Alzheimer's disease	Monitoring	Cognitive Decline	B3	Kvartsberg, H. et al. Cerebrospinal fluid levels of the synaptic protein neurogranin correlates with cognitive decline in prodromal Alzheimer’s disease. Alzheimers Dement. J. Alzheimers Assoc. 11, 1180–1190 (2015). B (Metaanalysis): Olsson, B. et al. CSF and blood biomarkers for the diagnosis of Alzheimer’s diseas a systematic review and meta-analysis. Lancet Neurol. 15, 673–684 (2016). Thorsell,…
Neurogranin	Q92686 (NEUG_HUMAN)	CSF	Alzheimer's disease	Prognostic	Cognitive Decline	B3	Portelius, E. et al. Cerebrospinal fluid neurogranin: relation to cognition and neurodegeneration in Alzheimer’s disease. Brain 138, 3373–3385 (2015).
Neurogranin	Q92686 (NEUG_HUMAN)	CSF	Creutzfeldt-Jakob disease	Prognostic	Overall survival	B3	Blennow, K. et al. CSF neurogranin as a neuronal damage marker in CJ a comparative study with AD. J. Neurol. Neurosurg. Psychiatry 90, 846–853 (2019).
Neuronal pentraxin 2 (NPTX2)	P47972 (NPTX2_HUMAN)	CSF	Alzheimer's disease	Prognostic	Mini Mental Status Examination, Clinical Dementia Rating, Brain atrophy	B3	Swanson, A., Willette, A. A., & Alzheimer’s Disease Neuroimaging Initiative. Neuronal Pentraxin 2 predicts medial temporal atrophy and memory decline across the Alzheimer’s disease spectrum. Brain Behav Immun 58, 201–208 (2016).
Neuronal pentraxin 2 (NPTX2)	P47972 (NPTX2_HUMAN)	CSF	Genetic frontotemporal dementia	Monitoring	Mini Mental Status Examination, Clinical Dementia Rating, Brain atrophy	B3	van der Ende, E. L. et al. Neuronal pentraxin 2: a synapse-derived CSF biomarker in genetic frontotemporal dementia. J. Neurol. Neurosurg. Psychiatry 91, 612–621 (2020).
Osteopontin	P10451 (OSTP_HUMAN)	CSF, Serum	Parkinson's disease	Monitoring	Motor symptom severity	B3	Maetzler, W. et al. Osteopontin is elevated in Parkinson’s disease and its absence leads to reduced neurodegeneration in the MPTP model. Neurobiol. Dis. 25, 473–482 (2007).
Oxidized Transthyretin (oxidative modifications (S-cysteinylation, S-cysteinylglycinylation, and S-glutathionylation))	P02766 (TTHY_HUMAN)	CSF	Alzheimer's disease	Diagnostic	Alzheimer's disease (clinical diagnosis)	B3	Poulsen, K., Bahl, J. M., Simonsen, A. H., Hasselbalch, S. G. & Heegaard, N. H. Distinct transthyretin oxidation isoform profile in spinal fluid from patients with Alzheimer’s disease and mild cognitive impairment. Clin Proteomics 11, 12 (2014).
phospho Neurofilament heavy chain	P12036 (NFH_HUMAN)	CSF	Amyotrophic lateral sclerosis	Prognostic	Disease severity (Amyotrophic lateral sclerosis functional rating scale - ALSFRS), overall survival	B2	Gendron, T. F. et al. Phosphorylated neurofilament heavy chain: A biomarker of survival for C9ORF72-associated amyotrophic lateral sclerosis. Ann Neurol 82, 139–146 (2017). Steinacker, P. et al. Neurofilaments in the diagnosis of motoneuron diseases: a prospective study on 455 patients. J. Neurol. Neurosurg. Psychiatry 87, 12–20 (2016). Weydt, P. et al. Neurofilament levels as biomarkers in asymp…
phospho Neurofilament heavy chain	P12036 (NFH_HUMAN)	Serum	Amyotrophic lateral sclerosis	Prognostic	Disease severity (Amyotrophic lateral sclerosis functional rating scale - ALSFRS), overall survival	B2	Gendron, T. F. et al. Phosphorylated neurofilament heavy chain: A biomarker of survival for C9ORF72-associated amyotrophic lateral sclerosis. Ann Neurol 82, 139–146 (2017). Steinacker, P. et al. Neurofilaments in the diagnosis of motoneuron diseases: a prospective study on 455 patients. J. Neurol. Neurosurg. Psychiatry 87, 12–20 (2016). Weydt, P. et al. Neurofilament levels as biomarkers in asymp…
phospho-Tau-181	P10636 (TAU_HUMAN), LOINC 72260-3	CSF	Alzheimer's disease	Diagnostic	Alzheimer's disease (clinical diagnosis)	A	Olsson, B. et al. CSF and blood biomarkers for the diagnosis of Alzheimer’s diseas a systematic review and meta-analysis. Lancet Neurol. 15, 673–684 (2016).
phospho-Tau-181	P10636 (TAU_HUMAN), LOINC 72260-3	CSF	Alzheimer's disease	Susceptibility risk	Conversion from mild cognitive impairment to Alzheimer's disease	A	Parnetti, L., Chipi, E., Salvadori, N., D’Andrea, K. & Eusebi, P. Prevalence and risk of progression of preclinical Alzheimer’s disease stages: a systematic review and meta-analysis. Alzheimer’s Research & Therapy 11, 7 (2019).
phospho-Tau-181	P10636 (TAU_HUMAN)	Plasma	Alzheimer's disease	Diagnostic	Alzheimer's disease (clinical diagnosis)	B2	O’Connor, A. et al. Plasma phospho-tau181 in presymptomatic and symptomatic familial Alzheimer’s diseas a longitudinal cohort study. Mol. Psychiatry 1–10 (2020) doi:10.1038/s41380-020-0838-x. A (Metaanalysis): Olsson, B. et al. CSF and blood biomarkers for the diagnosis of Alzheimer’s diseas a systematic review and meta-analysis. Lancet Neurol. 15, 673–684 (2016).
phospho-Tau-217	P10636 (TAU_HUMAN)	CSF	Alzheimer's disease	Diagnostic	Alzheimer's disease (clinical diagnosis)	A	Hanes, J. et al. Evaluation of a novel immunoassay to detect p-tau Thr217 in the CSF to distinguish Alzheimer disease from other dementias. Neurology 95, e3026–e3035 (2020). Janelidze, S. et al. Cerebrospinal fluid p-tau217 performs better than p-tau181 as a biomarker of Alzheimer’s disease. Nat. Commun. 11, 1683 (2020).
phospho-Tau-217	P10636 (TAU_HUMAN)	Plasma	Alzheimer's disease	Diagnostic	Alzheimer's disease (clinical diagnosis)	B2	Palmqvist, S. et al. Discriminative Accuracy of Plasma Phospho-tau217 for Alzheimer Disease vs Other Neurodegenerative Disorders. JAMA 324, 772 (2020).
phospho-tau-231	P10636 (TAU_HUMAN)	CSF, Plasma	Alzheimer's disease	Diagnostic	Alzheimer's disease (clinical diagnosis)	B3	Ashton, N. J. et al. Plasma p-tau231: a new biomarker for incipient Alzheimer’s disease pathology. Acta Neuropathol. (Berl.) (2021) doi:10.1007/s00401-021-02275-6.
Poly(GP) peptides	NA, toxic dipeptide repeat proteins	CSF	Genetic frontotemporal dementia, Amyotrophic lateral sclerosis (C9ORF72+)	Diagnostic	Diagnosis of genetic FTD (C9ORF72+)	B3	Gendron, T. F. et al. Poly(GP) proteins are a useful pharmacodynamic marker for C9ORF72-associated amyotrophic lateral sclerosis. Sci. Transl. Med. 9, eaai7866 (2017).
Poly(GP) peptides	NA, toxic dipeptide repeat proteins	CSF	Genetic frontotemporal dementia, Amyotrophic lateral sclerosis (C9ORF72+)	Pharmacodynamic response	Response to treatment with antisense oligonucleotides targeting C9ORF72	B3	Gendron, T. F. et al. Poly(GP) proteins are a useful pharmacodynamic marker for C9ORF72-associated amyotrophic lateral sclerosis. Sci. Transl. Med. 9, eaai7866 (2017).
Progranulin	P28799 (GRN_HUMAN)	Plasma	Genetic frontotemporal dementia (GRN+)	Diagnostic	Diagnosis of genetic FTD (GRN+)	B3	Meeter, L. H. H. et al. Progranulin Levels in Plasma and Cerebrospinal Fluid in Granulin Mutation Carriers. Dement. Geriatr. Cogn. Disord. Extra 6, 330–340 (2016).
Progranulin	P28799 (GRN_HUMAN)	Plasma	Genetic frontotemporal dementia (GRN+)	Pharmacodynamic response	Response to vorinostat	D	Cenik, B. et al. Suberoylanilide Hydroxamic Acid (Vorinostat) Up-regulates Progranulin Transcription: RATIONAL THERAPEUTIC APPROACH TO FRONTOTEMPORAL DEMENTIA *. J. Biol. Chem. 286, 16101–16108 (2011).
Protein 14-3-3	LOINC: 24031-7, 27072-8, 31989-7, 31990-5, 36924-9, 51833-2, 91065-3;	CSF	Creutzfeldt-Jakob disease	Diagnostic	Creutzfeldt-Jakob disease (clinical diagnosis)	A	Hamlin, C. et al. A comparison of tau and 14-3-3 protein in the diagnosis of Creutzfeldt-Jakob disease. Neurology 79, 547–552 (2012). Matsui, Y. et al. High sensitivity of an ELISA kit for detection of the gamma-isoform of 14-3-3 proteins: usefulness in laboratory diagnosis of human prion disease. BMC Neurol. 11, 120 (2011). enney, K. et al. An enzyme-linked immunosorbent assay to quantify 14-3-3…
Prothrombin/Albumin ratio	P00734 (THRB_HUMAN), P02768 (ALBU_HUMAN)	CSF	Huntington's Disease	Monitoring	Unified Huntington's Disease Rating Scale	B3	Huang, Y.-C. et al. Increased Prothrombin, Apolipoproteinlipoprotein A-IV, and Haptoglobin in the Cerebrospinal Fluid of Patients with Huntington’s Disease. PLOS ONE 6, e15809 (2011).
PrPSc (RT-QuIC)	P04156 (PRIO_HUMAN), no LOINC	CSF	Creutzfeldt-Jakob disease	Diagnostic	Creutzfeldt-Jakob disease (clinical diagnosis)	A	McGuire, L. I. et al. Cerebrospinal fluid real-time quaking-induced conversion is a robust and reliable test for sporadic creutzfeldt–jakob diseas An international study. Ann. Neurol. 80, 160–165 (2016). Kang, H.-E., Mo, Y., Abd Rahim, R., Lee, H.-M. & Ryou, C. Prion Diagnosis: Application of Real-Time Quaking-Induced Conversion. BioMed Research International vol. 2017 e5413936 https://www.hindaw…
S100A7	P31151 (S10A7_HUMAN)	CSF	Alzheimer's disease	Monitoring	Cognitive Decline	B3	Qin, W., Ho, L., Wang, J., Peskind, E. & Pasinetti, G. M. S100A7, a Novel Alzheimer’s Disease Biomarker with Non-Amyloidogenic α-Secretase Activity Acts via Selective Promotion of ADAM-10. PLOS ONE 4, e4183 (2009).
S100A8	P05109 (S10A8_HUMAN)	Serum	Alzheimer's disease	Diagnostic	Alzeimer's disease (clinical diagnosis)	B3	Shen, L. et al. Proteomics Analysis of Blood Serums from Alzheimer’s Disease Patients Using iTRAQ Labeling Technology. J Alzheimers Dis 56, 361–378 (2017).
S100A9	P06702 (S10A9_HUMAN)	CSF	Alzheimer's disease	Monitoring	Cognitive Decline	B3	Horvath, I. et al. Pro-inflammatory S100A9 Protein as a Robust Biomarker Differentiating Early Stages of Cognitive Impairment in Alzheimer’s Disease. ACS Chem. Neurosci. 7, 34–39 (2016).
S100B	P04271 (S100B_HUMAN)	Serum	Alzheimer's disease	Monitoring	Cognitive Decline	B3	Chaves, M. L. et al. Serum levels of S100B and NSE proteins in Alzheimer’s disease patients. J. Neuroinflammation 7, 6 (2010). Peskind, E. R., Griffin, W. S. T., Akama, K. T., Raskind, M. A. & Van Eldik, L. J. Cerebrospinal fluid S100B is elevated in the earlier stages of Alzheimer’s disease. Neurochemistry International 39, 409–413 (2001). Petzold, A. et al. Cerebrospinal fluid S100B correlates …
S100B	P04271 (S100B_HUMAN)	CSF	Parkinson's disease	Monitoring	Unified Parkinson's Disease Rating Scale (UPDRS)	B3	Papuć, E. & Rejdak, K. Increased Cerebrospinal Fluid S100B and NSE Reflect Neuronal and Glial Damage in Parkinson’s Disease. Front. Aging Neurosci. 12, (2020).
S100B	P04271 (S100B_HUMAN)	CSF, Serum	Parkinson's disease, Multiple system atrophy	Diagnostic	Differential diagnosis Parkinson's disease vs. multiple system atrophy	B3	Schulz, I. et al. Systematic Assessment of 10 Biomarker Candidates Focusing on α‐Synuclein‐Related Disorders. Movement Disorders 36, 2874–2887 (2021).
sAPP669-711 (solulable bmyloid-beta precursor protein 669-711)	no LOINC, UniProt-KB for APP: P05067 (A4_HUMAN)	Plasma	Alzheimer's disease	Diagnostic	Alzheimer's disease (clinical diagnosis)	B3	Nakamura, A. et al. High performance plasma amyloid-β biomarkers for Alzheimer’s disease. Nature 554, 249–254 (2018).
sCSF-1R (solulable colony stimulating factor receptor 1)	P07333 (CSF1R_HUMAN)	CSF	Alzheimer's disease	Pharmacodynamic response	Response to AL002 treatment	D	Wang, S. et al. Anti-human TREM2 induces microglia proliferation and reduces pathology in an Alzheimer’s disease model. J. Exp. Med. 217, e20200785 (2020).
sPDGFRβ (soluble platelet-derived growth factor receptor-β)	P09619 (PGFRB_HUMAN)	CSF	Alzheimer's disease	Monitoring	Cognitive function (Clinical Dementia Rating)	B3	Nation, D. A. et al. Blood-brain barrier breakdown is an early biomarker of human cognitive dysfunction. Nat. Med. 25, 270–276 (2019).
sSEZ6 (solulable seizure 6 protein)	Q53EL9 (SEZ6_HUMAN)	CSF	Alzheimer's disease	Monitoring	Presence of BACE1-Inhibitors	D	Pigoni, M. et al. Seizure protein 6 controls glycosylation and trafficking of kainate receptor subunits GluK2 and GluK3. EMBO J. 39, e103457 (2020). Pigoni, M. et al. Seizure protein 6 and its homolog seizure 6-like protein are physiological substrates of BACE1 in neurons. Mol. Neurodegener. 11, 67 (2016).
sSEZ6L (solulable seizure 6-like protein)	Q9BYH1 (SE6L1_HUMAN)	CSF	Alzheimer's disease	Monitoring	Presence of BACE1-Inhibitors	D	Pigoni, M. et al. Seizure protein 6 controls glycosylation and trafficking of kainate receptor subunits GluK2 and GluK3. EMBO J. 39, e103457 (2020). Pigoni, M. et al. Seizure protein 6 and its homolog seizure 6-like protein are physiological substrates of BACE1 in neurons. Mol. Neurodegener. 11, 67 (2016).
sTREM2 (solulable triggering receptor expressed on myeloid cells 2)	Q9NZC2 (TREM2_HUMAN)	CSF	Alzheimer's disease	Monitoring	Cognitive Decline	B3	Piccio, L. et al. Cerebrospinal fluid soluble TREM2 is higher in Alzheimer disease and associated with mutation status. Acta Neuropathol. (Berl.) 131, 925–933 (2016). Ewers, M. et al. Higher CSF sTREM2 and microglia activation are associated with slower rates of beta-amyloid accumulation. EMBO Mol. Med. 12, e12308 (2020). Ewers, M. et al. Increased soluble TREM2 in cerebrospinal fluid is associat…
sTREM2 (solulable triggering receptor expressed on myeloid cells 2)	Q9NZC2 (TREM2_HUMAN)	CSF	Alzheimer's disease	Pharmacodynamic response	Response to AL002 treatment	D	Wang, S. et al. Anti-human TREM2 induces microglia proliferation and reduces pathology in an Alzheimer’s disease model. J. Exp. Med. 217, e20200785 (2020).
Synaptosomal-associated protein 25	P60880 (SNP25_HUMAN)	CSF	Alzheimer's disease	Monitoring	Cognitive Decline	B3	Brinkmalm, A. et al. SNAP-25 is a promising novel cerebrospinal fluid biomarker for synapse degeneration in Alzheimer’s disease. Mol. Neurodegener. 9, 53 (2014). Sutphen, C. L. et al. Longitudinal decreases in multiple cerebrospinal fluid biomarkers of neuronal injury in symptomatic late onset Alzheimer’s disease. Alzheimers Dement. 14, 869–879 (2018).
Synaptotagmin-1	P21579 (SYT1_HUMAN)	CSF	Alzheimer's disease	Monitoring	Cognitive Decline	B3	Öhrfelt, A. et al. The pre-synaptic vesicle protein synaptotagmin is a novel biomarker for Alzheimer’s disease. Alzheimers Res. Ther. 8, 41 (2016).
TDP-43 aggregates (RT-QuIC)	Q13148 (TADBP_HUMAN)	CSF	Amyotrophic lateral sclerosis, Frontotemporal dementia	Diagnostic	In vivo detection of TDP43-proteinopathy	B3	Scialò, C. et al. TDP-43 real-time quaking induced conversion reaction optimization and detection of seeding activity in CSF of amyotrophic lateral sclerosis and frontotemporal dementia patients. Brain Commun. 2, (2020).
Total Tau	P10636 (TAU_HUMAN)	CSF	Alzheimer's disease	Diagnostic	Alzheimer's disease (clinical diagnosis)	A	Dage, J. L. et al. Levels of tau protein in plasma are associated with neurodegeneration and cognitive function in a population-based elderly cohort. Alzheimers Dement. 12, 1226–1234 (2016). Zetterberg, H. et al. Plasma tau levels in Alzheimer’s disease. Alzheimers Res. Ther. 5, 9 (2013). Dubois, B. et al. Advancing research diagnostic criteria for Alzheimer’s diseas the IWG-2 criteria. Lancet Ne…
Total Tau	P10636 (TAU_HUMAN)	Serum	Creutzfeldt-Jakob disease	Monitoring	Disease severity (MRC Prion Disease Rating Scale)	B2	Thompson, A. G. B. et al. Neurofilament light chain and tau concentrations are markedly increased in the serum of patients with sporadic Creutzfeldt-Jakob disease, and tau correlates with rate of disease progression. J. Neurol. Neurosurg. Psychiatry 89, 955–961 (2018). Abu-Rumeileh, S. et al. Diagnostic value of surrogate CSF biomarkers for Creutzfeldt–Jakob disease in the era of RT-QuIC. J. Neur…
Trefoil factor 3	Q07654 (TFF3_HUMAN)	CSF	Alzheimer's disease	Monitoring	Brain atrophy (MRI measure)	B3	Paterson, R. W. et al. Cerebrospinal fluid markers including trefoil factor 3 are associated with neurodegeneration in amyloid-positive individuals. Transl Psychiatry 4, e419–e419 (2014).
UCH-L1 (ubiquitin carboxyl-terminal hydrolase isozyme L1)	P09936 (UCHL1_HUMAN)	CSF	Parkinson's disease	Diagnostic	Differential diagnosis: Parkinson's disease vs atypical Parkinsonian syndromes	B3	Mondello, S. et al. CSF α-synuclein and UCH-L1 levels in Parkinson’s disease and atypical parkinsonian disorders. Parkinsonism Relat. Disord. 20, 382–387 (2014)
VGF, SCG2, NPTX2, NPTXR, PDYN, PCSK1N as panel	no LOINC	CSF	Dementia with Lewy bodies	Diagnostic	Dementia with Lewy bodies (clinical diagnosis)	B3	van Steenoven, I. et al. Identification of novel cerebrospinal fluid biomarker candidates for dementia with Lewy bodies: a proteomic approach. Mol. Neurodegener. 15, 36 (2020).
Visinin-like protein-1	P62760 (VISL1_HUMAN)	CSF	Alzheimer's disease	Monitoring	Cognitive Decline	B3	Lee, J.-M. et al. The brain injury biomarker VLP-1 is increased in the cerebrospinal fluid of Alzheimer disease patients. Clin. Chem. 54, 1617–1623 (2008). Olsson, B. et al. CSF and blood biomarkers for the diagnosis of Alzheimer’s diseas a systematic review and meta-analysis. Lancet Neurol. 15, 673–684 (2016). Kester, M. I. et al. Cerebrospinal fluid VILIP-1 and YKL-40, candidate biomarkers to d…
Visinin-like protein-1	P62760 (VISL1_HUMAN)	CSF	Alzheimer's disease	Prognostic	Cognitive Decline	B3	Kester, M. I. et al. Cerebrospinal fluid VILIP-1 and YKL-40, candidate biomarkers to diagnose, predict and monitor Alzheimer’s disease in a memory clinic cohort. Alzheimers Res. Ther. 7, 59 (2015).
YKL-40/chitinase‑3‑like protein 1	P36222 (CH3L1_HUMAN)	CSF	Alzheimer's disease, Frontotemporal dementia, Vascular Dementia	Monitoring	Cognitive Decline	B3	Kester, M. I. et al. Cerebrospinal fluid VILIP-1 and YKL-40, candidate biomarkers to diagnose, predict and monitor Alzheimer’s disease in a memory clinic cohort. Alzheimers Res. Ther. 7, 59 (2015).
YKL-40/chitinase‑3‑like protein 1	P36222 (CH3L1_HUMAN)	CSF	Alzheimer's disease, Frontotemporal dementia, Vascular Dementia	Prognostic	Cognitive Decline	B3	Kester, M. I. et al. Cerebrospinal fluid VILIP-1 and YKL-40, candidate biomarkers to diagnose, predict and monitor Alzheimer’s disease in a memory clinic cohort. Alzheimers Res. Ther. 7, 59 (2015).
α-Synuclein aggregates	P37840 (SYUA_HUMAN)	Whole blood (erythrocytes)	Parkinson's disease	Prognostic	Unified Parkinson's Disease Rating Scale (UPDRS), disease duration	B3	Daniele, S. et al. α-Synuclein Heterocomplexes with β-Amyloid Are Increased in Red Blood Cells of Parkinson’s Disease Patients and Correlate with Disease Severity. Front. Mol. Neurosci. 11, (2018).
α-Synuclein aggregates (RT-QuIC)	P37840 (SYUA_HUMAN)	CSF	Multiple system atrophy	Diagnostic	Differential diagnosis Parkinson's disease vs. multiple system atrophy	B3	Rossi, M. et al. Ultrasensitive RT-QuIC assay with high sensitivity and specificity for Lewy body-associated synucleinopathies. Acta Neuropathol 140, 49–62 (2020). Shahnawaz, M. et al. Discriminating α-synuclein strains in Parkinson’s disease and multiple system atrophy. Nature 1–5 (2020) doi:10.1038/s41586-020-1984-7. Groveman, B. R. et al. Rapid and ultra-sensitive quantitation of disease-assoc…
α-Synuclein aggregates (RT-QuIC)	P37840 (SYUA_HUMAN)	CSF	REM sleep behavior disorder	Susceptibility risk	In vivo detection of synucleinopathy (individuals at risk for multiple system atrophy; Parkinson's disease, dementia with Lewy bodies)	B3	Iranzo, A. et al. Detection of α-synuclein in CSF by RT-QuIC in patients with isolated rapid-eye-movement sleep behaviour disorder: a longitudinal observational study. The Lancet Neurology 20, 203–212 (2021). Concha-Marambio, L. et al. Seed Amplification Assay to Diagnose Early Parkinson’s and Predict Dopaminergic Deficit Progression. Movement Disorders 36, 2444–2446 (2021).
α-Synuclein aggregates (RT-QuIC)	P37840 (SYUA_HUMAN)	CSF	Pure autonomic failure	Susceptibility risk	In vivo detection of synucleinopathy (individuals at risk for multiple system atrophy; Parkinson's disease, dementia with Lewy bodies)	B3	Singer, W. et al. Alpha-Synuclein Oligomers and Neurofilament Light Chain Predict Phenoconversion of Pure Autonomic Failure. Ann Neurol 89, 1212–1220 (2021).
α-Synuclein and Clusterin	P10909 (CLUS_HUMAN), P37840 (SYUA_HUMAN)	Plasma derived L1CAM exosomes	Parkinson's disease	Diagnostic	Differential diagnosis Parkinson's disease vs. multiple system atrophy	B3	Jiang, C. et al. Serum neuronal exosomes predict and differentiate Parkinson’s disease from atypical parkinsonism. J. Neurol. Neurosurg. Psychiatry 91, 720–729 (2020).
β- Synuclein	Q16143 (SYUB_HUMAN)	CSF	Alzheimer's disease	Diagnostic	Alzheimer's disease (clinical diagnosis)	B3	Halbgebauer, S. et al. Beta-synuclein in cerebrospinal fluid as an early diagnostic marker of Alzheimer’s disease. J. Neurol. Neurosurg. Psychiatry (2020) doi:10.1136/jnnp-2020-324306. Lee M, Guo J-P, Kennedy K, McGeer EG, McGeer PL. A Method for Diagnosing Alzheimer’s Disease Based on Salivary Amyloid-β Protein 42 Levels. J Alzheimers Dis 2017;55:1175–82. https://doi.org/10.3233/JAD-160748.
Lactoferrin	P02788 (TRFL_HUMAN)	Saliva	Alzheimer's disease	Diagnostic	Alzheimer's disease (clinical diagnosis)	B3	Carro E, Bartolomé F, Bermejo-Pareja F, Villarejo-Galende A, Molina JA, Ortiz P, et al. Early diagnosis of mild cognitive impairment and Alzheimer’s disease based on salivary lactoferrin. Alzheimers Dement (Amst) 2017;8:131–8. González-Sánchez M, Bartolome F, Antequera D, Puertas-Martín V, González P, Gómez-Grande A, et al. Decreased salivary lactoferrin levels are specific to Alzheimer’s disease…
α-Synuclein	P37840 (SYUA_HUMAN)	Saliva	Parkinson's disease	Diagnostic	Differential diagnosis Parkinson's disease vs. Progressive supranuclear palsy	B3	Vivacqua G, Suppa A, Mancinelli R, Belvisi D, Fabbrini A, Costanzo M, et al. Salivary alpha-synuclein in the diagnosis of Parkinson’s disease and Progressive Supranuclear Palsy. Parkinsonism & Related Disorders 2019;63:143–8. Bougea A, Koros C, Stefanis L. Salivary alpha-synuclein as a biomarker for Parkinson’s disease: a systematic review. J Neural Transm 2019;126:1373–82. https://doi.org/10.100…
phospho-Tau	P10636 (TAU_HUMAN)	Saliva	Alzheimer's disease	Diagnostic	Alzheimer's disease (clinical diagnosis)	B3	Shi M, Sui Y-T, Peskind ER, Li G, Hwang H, Devic I, et al. Salivary tau species are potential biomarkers of Alzheimer’s disease. J Alzheimers Dis 2011;27:299–305. https://doi.org/10.3233/JAD-2011-110731. Pekeles H, Qureshi HY, Paudel HK, Schipper HM, Gornistky M, Chertkow H. Development and validation of a salivary tau biomarker in Alzheimer’s disease. Alzheimers Dement (Amst) 2019;11:53–60. http…
Aβ42 total	no LOINC, UniProt-KB for APP: P05067 (A4_HUMAN)	Saliva	Alzheimer's disease	Diagnostic	Alzheimer's disease (clinical diagnosis)	B3	Bermejo-Pareja F, Antequera D, Vargas T, Molina JA, Carro E. Saliva levels of Abeta1-42 as potential biomarker of Alzheimer’s disease: a pilot study. BMC Neurology 2010;10:108. https://doi.org/10.1186/1471-2377-10-108. Sabbagh MN, Shi J, Lee M, Arnold L, Al-Hasan Y, Heim J, et al. Salivary beta amyloid protein levels are detectable and differentiate patients with Alzheimer’s disease dementia from…
