# Supplementary material for: A unified classification approach rating clinical utility of protein biomarkers across neurologic diseases
Source: eBioMedicine. 2023 Feb 4;89:104456. doi: 10.1016/j.ebiom.2023.104456 (PMC9931915; doi:10.1016/j.ebiom.2023.104456)
Supplement: Supplementary File 4 [file mmc6.xlsx]

## Sheet: List of Biomarkers
Name of Biomarker	UniProt-KB or LOINC number	Type of specimen	Associated disease	Clinical application	Associated clinical endpoints	Unifying classification	Literature references
ABO (Histo-blood group ABO system transferase)	A0A087X0C2 (A0A087X0C2_HUMAN)	Serum	Ischemic stroke	Susceptibility risk	Stroke (etiology subtype left atrial appendage/cardioembolic)	B3	Pikula, A. et al. Serum Brain–Derived Neurotrophic Factor and Vascular Endothelial Growth Factor Levels Are Associated With Risk of Stroke and Vascular Brain Injury. Stroke 44, 2768–2775 (2013).
Alkaline phosphatase	P05186 (PPBT_HUMAN)	Serum	Ischemic stroke	Diagnostic	Post stroke levels elevated compared to healthy individuals	B3	Liu, Y. et al. Increased Serum Alkaline Phosphatase in Patients with Acute Ischemic Stroke. Journal of Stroke and Cerebrovascular Diseases 28, 21–25 (2019).
Alkaline phosphatase	P05186 (PPBT_HUMAN)	Serum	Ischemic stroke	Predictive	Cognitive impairment post stroke	B3	Jia, H., Li, H., Liu, Y., Liu, C. & Xue, M. Elevated serum alkaline phosphatase as a predictor of cognitive impairment in patients with acute ischaemic stroke: A retrospective cohort study. Archives of Gerontology and Geriatrics 89, 104104 (2020).
Alkaline phosphatase	P05186 (PPBT_HUMAN)	Serum	Ischemic stroke	Prognostic	In hospital mortality	B3	Zhong, C. et al. Serum Alkaline Phosphatase, Phosphate, and In-Hospital Mortality in Acute Ischemic Stroke Patients. J Stroke Cerebrovasc Dis 27, 257–266 (2018).
Apolipoprotein A-I	P02647 (APOA1_HUMAN)	Serum	Ischemic stroke / intracerebral hemorrhage	Diagnostic	Stroke onset	B3	Walsh, K. B. et al. Apolipoprotein A-I and Paraoxonase-1 Are Potential Blood Biomarkers for Ischemic Stroke Diagnosis. J Stroke Cerebrovasc Dis 25, 1360–1365 (2016).
Apolipoprotein CIII	P02656 (APOC3_HUMAN)	Plasma	Ischemic stroke	Susceptibility risk	Stroke onset	B2	Olivieri, O. et al. Increased Incidence of Ischemic Cerebrovascular Events in Cardiovascular Patients With Elevated Apolipoprotein CIII. Stroke 51, 61–68 (2020).
Apolipoprotein F	Q13790 (APOF_HUMAN)	Serum	Ischemic stroke	Prognostic	Outome (Modified Rankin Scale) at 3 months	B3	Plubell, D. L. et al. High-Density Lipoprotein Carries Markers That Track With Recovery From Stroke. Circulation Research 127, 1274–1287 (2020).
Apolipoprotein L1	O14791 (APOL1_HUMAN)	Serum	Ischemic stroke	Prognostic	Outome (Modified Rankin Scale) at 3 months	B3	Plubell, D. L. et al. High-Density Lipoprotein Carries Markers That Track With Recovery From Stroke. Circulation Research 127, 1274–1287 (2020).
Apolipoprotein(a) / LP(a)	P08519 (APOA_HUMAN)	Serum	Ischemic stroke	Diagnostic	Stroke (left atrial appendage etiology)	B2	Arnold et al. Lipoprotein(a) is associated with large artery atherosclerosis stroke aetiology and stroke recurrence among patients below the age of 60 years: results from the BIOSIGNAL study. Eur Heart J. 2021 Mar 8;ehab081
Apolipoprotein(a) / LP(a)	P08519 (APOA_HUMAN)	Serum	Ischemic stroke	Susceptibility risk	Strok (etiology subtype left atrial appendage)	B3	Chong, M. et al. Novel Drug Targets for Ischemic Stroke Identified Through Mendelian Randomization Analysis of the Blood Proteome. Circulation 140, 819–830 (2019).
Brain-derived neurotrophic factor	P23560 (BDNF_HUMAN)	Serum	Ischemic stroke	Diagnostic	Stroke onset	B2	Chaturvedi, P., Singh, A. K., Tiwari, V. & Thacker, A. K. Brain-derived neurotrophic factor levels in acute stroke and its clinical implications. Brain Circulation 6, 185 (2020).
Brain-derived neurotrophic factor	P23560 (BDNF_HUMAN)	Hippocampus (rats)	Ischemic stroke	Prognostic	Effect of aerobic exercise on post stroke depression	D	Luo, L. et al. Effect of aerobic exercise on BDNF/proBDNF expression in the ischemic hippocampus and depression recovery of rats after stroke. Behavioural Brain Research 362, 323–331 (2019).
Brain-derived neurotrophic factor	P23560 (BDNF_HUMAN)	Serum	Ischemic stroke	Prognostic	Neurorehabilitation	B3	King, M. et al. Serum levels of insulin-like growth factor-1 and brain-derived neurotrophic factor as potential recovery biomarkers in stroke. Neurological Research 41, 354–363 (2019).
Brain-derived neurotrophic factor	P23560 (BDNF_HUMAN)	Serum	Ischemic stroke	Susceptibility risk	Stroke onset	B2	Pikula, A. et al. Serum Brain–Derived Neurotrophic Factor and Vascular Endothelial Growth Factor Levels Are Associated With Risk of Stroke and Vascular Brain Injury. Stroke 44, 2768–2775 (2013).
Catenin delta-2 (CTNND2)	Q9UQB3 (CTND2_HUMAN)	Serum	Ischemic stroke	Diagnostic	Blood levels compared to stroke mimic patients	B3	Simats, A. et al. A Mouse Brain-based Multi-omics Integrative Approach Reveals Potential Blood Biomarkers for Ischemic Stroke. Molecular & Cellular Proteomics 19, 1921–1936 (2020).
Caveolin-1	Q03135 (CAV1_HUMAN)	Serum	Ischemic stroke	Safety	Hemmorhagic transformation after tissue-type plasminogen activator administration	B3	Sun, F. et al. Predictive Factors of Hemorrhage After Thrombolysis in Patients With Acute Ischemic Stroke. Frontiers in Neurology 11, (2020).
Caveolin-2	P51636 (CAV2_HUMAN)	Serum	Ischemic stroke	Safety	Hemmorhagic transformation after tissue-type plasminogen activator administration	B3	Sun, F. et al. Predictive Factors of Hemorrhage After Thrombolysis in Patients With Acute Ischemic Stroke. Frontiers in Neurology 11, (2020).
CD40	Q09LL4 (Q09LL4_HUMAN)	Serum	Ischemic stroke	Susceptibility risk	Stroke (etiology subtype left atrial appendage)	B3	Chong, M. et al. Novel Drug Targets for Ischemic Stroke Identified Through Mendelian Randomization Analysis of the Blood Proteome. Circulation 140, 819–830 (2019).
C-reactive protein	P02741 (CRP_HUMAN)	Serum	Ischemic stroke	Prognostic	Outcome (NIHSS)	B3	Irimie, C.-A., Vârciu, M., Irimie, M., Ifteni, P.-I. & Minea, D.-I. C-Reactive Protein and T3: New Prognostic Factors in Acute Ischemic Stroke. Journal of Stroke and Cerebrovascular Diseases 27, 2731–2737 (2018).
CXC Chemokine Ligand-12	P48061 (SDF1_HUMAN)	Serum	Ischemic stroke	Prognostic	Outcome (NIHSS)	B2	Cheng, X., Lian, Y.-J., Ma, Y.-Q., Xie, N.-C. & Wu, C.-J. Elevated Serum Levels of CXC Chemokine Ligand-12 Are Associated with Unfavorable Functional Outcome and Mortality at 6-Month Follow-up in Chinese Patients with Acute Ischemic Stroke. Mol Neurobiol 54, 895–903 (2017).
D-dimer	LOINC: 15129-0, many others	Serum	Ischemic stroke	Diagnostic	Stroke onset (cryptogenic stroke)	B3	Jia, C., Keasey, M. P., Malone, H. M., Lovins, C. & Hagg, T. Vitronectin mitigates stroke-increased neurogenesis only in female mice and through FAK-regulated IL-6. Experimental Neurology 323, 113088 (2020).
DJ-1 (Parkinson disease protein 7/PARK-7)	Q99497 (PARK7_HUMAN)	Serum	Ischemic stroke	Diagnostic	Stroke onset	B2	M Tulantched, D. S., Min, Z. & Feng, W.-X. Comparison of plasma PARK7 and NDKA diagnostic value in acute stroke. Future Science OA 5, FSO375 (2019).
Endostatin	P39060 (COIA1_HUMAN)	Serum	Ischemic stroke	Prognostic	Poststroke epilepsy	B3	Abraira, L. et al. Blood biomarkers predictive of epilepsy after an acute stroke event. Epilepsia 61, 2244–2253 (2020).
Factor 11	P03951 (FA11_HUMAN)	Serum	Ischemic stroke	Susceptibility risk	Stroke (etiology subtype cardioembolic)	B3	Chong, M. et al. Novel Drug Targets for Ischemic Stroke Identified Through Mendelian Randomization Analysis of the Blood Proteome. Circulation 140, 819–830 (2019).
Fatty acid-binding protein 4	P05413 (FABPH_HUMAN)	Serum	Ischemic stroke	Prognostic	Outcome (NIHSS)	B2	Tu, W.-J. et al. Circulating FABP4 (Fatty Acid–Binding Protein 4) Is a Novel Prognostic Biomarker in Patients With Acute Ischemic Stroke. Stroke 48, 1531–1538 (2017).
Fibrin monomer	LOINC: 3250-8, 40702-3, 93748-2	Serum	Ischemic stroke	Diagnostic	Stroke onset (cryptogenic stroke)	B3	Jia, C., Keasey, M. P., Malone, H. M., Lovins, C. & Hagg, T. Vitronectin mitigates stroke-increased neurogenesis only in female mice and through FAK-regulated IL-6. Experimental Neurology 323, 113088 (2020).
Fibrinogen alpha-chain	P02671 (FIBA_HUMAN)	Serum	Ischemic stroke	Diagnostic	Stroke onset	B3	Lee, J. et al. Proteomics Reveals Plasma Biomarkers for Ischemic Stroke Related to the Coagulation Cascade. J Mol Neurosci 70, 1321–1331 (2020).
Glial fibrillary acidic protein	P14136 (GFAP_HUMAN)	Serum	Ischemic stroke	Prognostic	Outcome (NIHSS)	B2	Liu, G. & Geng, J. Glial fibrillary acidic protein as a prognostic marker of acute ischemic stroke. Hum Exp Toxicol 37, 1048–1053 (2018).
Heat shock cognate 71 kDa protein (Hsc70)	P11142 (HSP7C_HUMAN)	Serum	Ischemic stroke	Prognostic	Poststroke epilepsy	B3	Abraira, L. et al. Blood biomarkers predictive of epilepsy after an acute stroke event. Epilepsia 61, 2244–2253 (2020).
Histidine rich-glycoprotein	P04196 (HRG_HUMAN)	Serum	Ischemic stroke	Diagnostic	Stroke onset	B3	Lee, J. et al. Proteomics Reveals Plasma Biomarkers for Ischemic Stroke Related to the Coagulation Cascade. J Mol Neurosci 70, 1321–1331 (2020).
Insulin-Like Growth Factor 1	P05019 (IGF1_HUMAN)	Serum	Ischemic stroke	Susceptibility risk	Stroke onset	B2	Saber, H. et al. Serum Insulin-Like Growth Factor 1 and the Risk of Ischemic Stroke. Stroke 48, 1760–1765 (2017).
Interleukin-6	P05231 (IL6_HUMAN)	Serum	Ischemic stroke	Diagnostic	Stroke onset (cryptogenic stroke)	B3	Gąsiorek, P. et al. The potential role of inflammation in cryptogenic stroke. Advances in Medical Sciences 64, 381–387 (2019).
Interleukin-6	P05231 (IL6_HUMAN)	Serum	Ischemic stroke	Predictive	Mechanical thrombectomy futile reperfusion (thrombolysis in cerebral infarction scale - TICI, Modified Rankin Scale)	B3	Mechtouff, L. et al. Association of Interleukin-6 Levels and Futile Reperfusion After Mechanical Thrombectomy. Neurology 96, e752–e757 (2021).
Ischemia-modified albumin	No LOINC, UniProt KB for albumin: P02768 (ALBU_HUMAN)	Serum	Ischemic stroke	Diagnostic	Stroke onset	B3	Jena, I. et al. Evaluation of ischemia-modified albumin, oxidative stress, and antioxidant status in acute ischemic stroke patients. J Nat Sci Biol Med 8, 110–113 (2017).
Matrix metalloproteinase-12	P39900 (MMP12_HUMAN)	Serum	Ischemic stroke	Susceptibility risk	Stroke (etiology subtype left atrial appendage)	B3	Chong, M. et al. Novel Drug Targets for Ischemic Stroke Identified Through Mendelian Randomization Analysis of the Blood Proteome. Circulation 140, 819–830 (2019).
Matrix metalloproteinase-12	P39900 (MMP12_HUMAN)	Serum	Intracerebral hemorrhage	Susceptibility risk	Stroke (clinical diagnosis)	B3	Chong, M. et al. Novel Drug Targets for Ischemic Stroke Identified Through Mendelian Randomization Analysis of the Blood Proteome. Circulation 140, 819–830 (2019).
Matrix metalloproteinase-9	P14780 (MMP9_HUMAN)	Serum	Ischemic stroke	Prognostic	Mortality; major disability (Modified Rankin Scale)	B2	Zhong, C. et al. Serum matrix metalloproteinase-9 levels and prognosis of acute ischemic stroke. Neurology 89, 805–812 (2017).
Matrix metalloproteinase-9	P14780 (MMP9_HUMAN)	Serum	Ischemic stroke	Susceptibility risk	Stroke onset in patients with atrial fibrillation and oral anticoagulation	B2	Hijazi, Z. et al. Screening of Multiple Biomarkers Associated With Ischemic Stroke in Atrial Fibrillation. Journal of the American Heart Association 9, e018984 (2020).
Myelin basic protein	P02686 (MBP_HUMAN)	CSF	Ischemic stroke	Prognostic	Outcome (NIHSS)	B3	Hjalmarsson, C, Bjerke, M, Andersson, B Neuronal and glia-related biomarkers in cerebrospinal fluid of patients with acute ischemic stroke. J Cent Nerv Syst Dis 2014; 6: 51. Martínez-Morillo, E, Hernández, PG, Begcevic, I Identification of novel biomarkers of brain damage in patients with hemorrhagic stroke by integrating bioinformatics and mass spectrometry-based proteomics. J Proteome Res 2014;…
Myeloperoxidase	P05164 (PERM_HUMAN)	Serum	Ischemic stroke	Prognostic	Outcome (Modified Rankin Scale); mortality rate at 3 months	B3	Maestrini, I. et al. Analysis of the association of MPO and MMP-9 with stroke severity and outcome: Cohort study. Neurology 95, e97–e108 (2020).
Neurofilament light chain	P07196 (NFL_HUMAN)	Serum	Ischemic stroke	Monitoring	Infarct volume	B3	Onatsu, J. et al. Serum Neurofilament Light Chain Concentration Correlates with Infarct Volume but Not Prognosis in Acute Ischemic Stroke. Journal of Stroke and Cerebrovascular Diseases 28, 2242–2249 (2019).
Neurofilament light chain	P07196 (NFL_HUMAN)	Serum	Ischemic stroke	Prognostic	Outcome (Modified Rankin Scale)	B2	Uphaus, T. et al. NfL (Neurofilament Light Chain) Levels as a Predictive Marker for Long-Term Outcome After Ischemic Stroke. Stroke 50, 3077–3084 (2019).
Neurofilament light chain	P07196 (NFL_HUMAN)	Serum	Ischemic stroke / intracerebral hemorrhage	Prognostic	Mortality, Outcome (NIHSS, Modified Rankin Scale)	B3	Gendron, T. F. et al. Plasma neurofilament light predicts mortality in patients with stroke. Science Translational Medicine 12, eaay1913 (2020).
Neuropeptide Y	P01303 (NPY_HUMAN)	Serum	Ischemic stroke	Susceptibility risk	Post-ischemic stroke epilepsy	B2	Wang, N. et al. Serum Neuropeptide Y Level is Associated with Post-Ischemic Stroke Epilepsy. Journal of Stroke and Cerebrovascular Diseases 30, (2021).
NR2 peptide	No LOINC, no UniProtKB, product of the proteolytic degradation of N-methyl-D-aspartate (NMDA) receptors	Plasma	Ischemic stroke	Diagnostic	Stroke onset	B3	Dambinova, S. A. et al. Diagnostic Potential of the NMDA Receptor Peptide Assay for Acute Ischemic Stroke. PLoS One 7, e42362 (2012).
NT-proBNP	P16860 (ANFB_HUMAN)	Serum	Ischemic stroke	Diagnostic	Stroke (etiology subtype cardioembolic)	B2	Llombart et al. B-type natriuretic peptides help in cardioembolic stroke diagnosis: pooled data meta-analysis. Stroke. 2015 May;46(5):1187-95.
NT-proBNP	P16860 (ANFB_HUMAN)	Serum	Ischemic stroke	Prognostic	Stroke onset after transient ischemic attack	B3	Rodríguez-Castro, E. et al. NT-pro-BNP: A novel predictor of stroke risk after transient ischemic attack. International Journal of Cardiology 298, 93–97 (2020).
NT-proBNP	P16860 (ANFB_HUMAN)	Serum	Ischemic stroke	Susceptibility risk	Stroke onset in patients with atrial fibrillation and oral anticoagulation	B2	Hijazi, Z. et al. Screening of Multiple Biomarkers Associated With Ischemic Stroke in Atrial Fibrillation. Journal of the American Heart Association 9, e018984 (2020).
Nucleoside diphosphate kinase A	P15531 (NDKA_HUMAN)	Serum	Ischemic stroke	Diagnostic	Stroke onset	B2	M Tulantched, D. S., Min, Z. & Feng, W.-X. Comparison of plasma PARK7 and NDKA diagnostic value in acute stroke. Future Science OA 5, FSO375 (2019).
Osteopontin	P10451 (OSTP_HUMAN)	Serum	Ischemic stroke	Prognostic	Outcome (Modified Rankin Scale) at 3 months	B3	Meseguer, E. et al. Osteopontin Predicts Three-Month Outcome in Stroke Patients Treated by Reperfusion Therapies. Journal of Clinical Medicine 9, 4028 (2020).
Osteopontin	P10451 (OSTP_HUMAN)	Serum	Ischemic stroke	Susceptibility risk	Stroke onset in patients with atrial fibrillation and oral anticoagulation	B2	Hijazi, Z. et al. Screening of Multiple Biomarkers Associated With Ischemic Stroke in Atrial Fibrillation. Journal of the American Heart Association 9, e018984 (2020).
Paraoxonase-1	P27169 (PON1_HUMAN)	Serum	Ischemic stroke / intracerebral hemorrhage	Diagnostic	Stroke onset	B3	M Tulantched, D. S., Min, Z. & Feng, W.-X. Comparison of plasma PARK7 and NDKA diagnostic value in acute stroke. Future Science OA 5, FSO375 (2019).
Plasminogen	P00747 (PLMN_HUMAN)	Serum	Ischemic stroke	Diagnostic	Stroke onset	B3	Lee, J. et al. Proteomics Reveals Plasma Biomarkers for Ischemic Stroke Related to the Coagulation Cascade. J Mol Neurosci 70, 1321–1331 (2020).
Prothrombin	P00734 (THRB_HUMAN)	Serum	Ischemic stroke	Diagnostic	Stroke onset	B3	Lee, J. et al. Proteomics Reveals Plasma Biomarkers for Ischemic Stroke Related to the Coagulation Cascade. J Mol Neurosci 70, 1321–1331 (2020).
Prothrombin fragment 1.2	LOINC: 25742-8, 5900-6, 27824-2	Serum	Ischemic stroke	Diagnostic	Stroke onset (cryptogenic stroke)	B3	Jia, C., Keasey, M. P., Malone, H. M., Lovins, C. & Hagg, T. Vitronectin mitigates stroke-increased neurogenesis only in female mice and through FAK-regulated IL-6. Experimental Neurology 323, 113088 (2020).
Retinol-Binding Protein 4	P02753 (RET4_HUMAN)	Serum	Ischemic stroke	Prognostic	Outcome (NIHSS)	B3	Zhu, Y. et al. Evaluation of serum retinol-binding protein-4 levels as a biomarker of poor short-term prognosis in ischemic stroke. Bioscience Reports 38, BSR20180786 (2018). Liu, C. & Che, Y. Retinol-Binding Protein 4 Predicts Lesion Volume (Determined by MRI) and Severity of Acute Ischemic Stroke. Neurotox Res 35, 92–99 (2019).
S100B	P04271 (S100B_HUMAN)	CSF	Ischemic stroke	Diagnostic	Stroke onset	B3	Martínez-Morillo, E, Hernández, PG, Begcevic, I Identification of novel biomarkers of brain damage in patients with hemorrhagic stroke by integrating bioinformatics and mass spectrometry-based proteomics. J Proteome Res 2014; 13: 969.
S100B	P04271 (S100B_HUMAN)	Serum	Ischemic stroke	Prognostic	Poststroke epilepsy	B3	Abraira, L. et al. Blood biomarkers predictive of epilepsy after an acute stroke event. Epilepsia 61, 2244–2253 (2020).
Scavenger receptor class A member 5 (SCARA5)	Q6ZMJ2 (SCAR5_HUMAN)	Serum	Subarachnoid hemorrhage	Susceptibility risk	Stroke (clinical diagnosis)	B3	Chong, M. et al. Novel Drug Targets for Ischemic Stroke Identified Through Mendelian Randomization Analysis of the Blood Proteome. Circulation 140, 819–830 (2019).
Scavenger receptor class A member 5 (SCARA5)	Q6ZMJ2 (SCAR5_HUMAN)	Serum	Ischemic stroke	Susceptibility risk	Stroke (etiology subtype cardioembolic)	B3	Chong, M. et al. Novel Drug Targets for Ischemic Stroke Identified Through Mendelian Randomization Analysis of the Blood Proteome. Circulation 140, 819–830 (2019).
Serum ferritin	P02794 (FRIH_HUMAN), P02792 (FRIL_HUMAN)	Serum	Ischemic stroke	Prognostic	Outcome (Chinese stroke scale)	B3	Garg, R. et al. Role of serum ferritin as a prognostic marker in acute ischemic stroke: A preliminary observation. Annals of African Medicine 19, 95 (2020).
sE-selectin	P16581 (LYAM2_HUMAN)	Serum	Ischemic stroke	Diagnostic	Stroke onset	B3	Pawelczyk, M., Glabiński, A., Kaczorowska, B. & Baj, Z. sP- and sE-selectin in stroke patients with metabolic disorders. Neurologia i Neurochirurgia Polska 52, 599–605 (2018).
Soluble suppression for tumorgenesis 2	Q01638 ILRL1_HUMAN	Serum	Ischemic stroke	Susceptibility risk	Stroke onset in patients with atrial fibrillation and oral anticoagulation	B2	Hijazi, Z. et al. Screening of Multiple Biomarkers Associated With Ischemic Stroke in Atrial Fibrillation. Journal of the American Heart Association 9, e018984 (2020).
Sortilin	Q99523 (SORT_HUMAN)	Serum	Ischemic stroke	Susceptibility risk	Stroke onset in patients with atrial fibrillation and oral anticoagulation	B2	Hijazi, Z. et al. Screening of Multiple Biomarkers Associated With Ischemic Stroke in Atrial Fibrillation. Journal of the American Heart Association 9, e018984 (2020).
sP-selectin	P16109 (LYAM3_HUMAN)	Serum	Ischemic stroke	Diagnostic	Stroke onset	B3	Pawelczyk, M., Glabiński, A., Kaczorowska, B. & Baj, Z. sP- and sE-selectin in stroke patients with metabolic disorders. Neurologia i Neurochirurgia Polska 52, 599–605 (2018).
Thrombin-Antithrombin complex	LOINC: 14182-0	Serum	Ischemic stroke	Diagnostic	Stroke onset (cryptogenic stroke)	B3	Jia, C., Keasey, M. P., Malone, H. M., Lovins, C. & Hagg, T. Vitronectin mitigates stroke-increased neurogenesis only in female mice and through FAK-regulated IL-6. Experimental Neurology 323, 113088 (2020). Nahab, F. et al. Markers of coagulation and hemostatic activation aid in identifying causes of cryptogenic stroke. Neurology 94, e1892–e1899 (2020).
Trefoil factor-3	Q07654 (TFF3_HUMAN)	Serum	Ischemic stroke	Susceptibility risk	Stroke onset in patients with atrial fibrillation and oral anticoagulation	B2	Hijazi, Z. et al. Screening of Multiple Biomarkers Associated With Ischemic Stroke in Atrial Fibrillation. Journal of the American Heart Association 9, e018984 (2020).
Tumor necrosis factor ligand superfamily member 12 (TNFSF12)	O43508 (TNF12_HUMAN)	Serum	Ischemic stroke	Susceptibility risk	Stroke (etiology subtype cardioembolic)	B3	Chong, M. et al. Novel Drug Targets for Ischemic Stroke Identified Through Mendelian Randomization Analysis of the Blood Proteome. Circulation 140, 819–830 (2019).
Tumor necrosis factor ligand superfamily member 12 (TNFSF12)	O43508 (TNF12_HUMAN)	Serum	Subarachnoid/ intracerebral hemorrhage	Susceptibility risk	Stroke (clinical diagnosis)	B3	Chong, M. et al. Novel Drug Targets for Ischemic Stroke Identified Through Mendelian Randomization Analysis of the Blood Proteome. Circulation 140, 819–830 (2019).
Vascular endothelial growth factor	P15692 (VEGFA_HUMAN)	Serum	Ischemic stroke	Susceptibility risk	Stroke onset	B2	Pikula, A. et al. Serum Brain–Derived Neurotrophic Factor and Vascular Endothelial Growth Factor Levels Are Associated With Risk of Stroke and Vascular Brain Injury. Stroke 44, 2768–2775 (2013).
Vimentin	P08670 (VIME_HUMAN)	Serum	Ischemic stroke	Diagnostic	Stroke onset	D	Fasipe, T. A. et al. Extracellular Vimentin/VWF (von Willebrand Factor) Interaction Contributes to VWF String Formation and Stroke Pathology. Stroke 49, 2536–2540 (2018).
Vitronectin	P04004 (VTNC_HUMAN)	Serum	Ischemic stroke	Prognostic	Outcome (NIHSS)	D	Jia, C., Keasey, M. P., Malone, H. M., Lovins, C. & Hagg, T. Vitronectin mitigates stroke-increased neurogenesis only in female mice and through FAK-regulated IL-6. Experimental Neurology 323, 113088 (2020). Nahab, F. et al. Markers of coagulation and hemostatic activation aid in identifying causes of cryptogenic stroke. Neurology 94, e1892–e1899 (2020).
β- Synuclein	Q16143 (SYUB_HUMAN)	CSF	Ischemic stroke	Diagnostic	Stroke onset	B3	Martínez-Morillo, E, Hernández, PG, Begcevic, I Identification of novel biomarkers of brain damage in patients with hemorrhagic stroke by integrating bioinformatics and mass spectrometry-based proteomics. J Proteome Res 2014; 13: 969.
