# Supplementary material for: A unified classification approach rating clinical utility of protein biomarkers across neurologic diseases
Source: eBioMedicine. 2023 Feb 4;89:104456. doi: 10.1016/j.ebiom.2023.104456 (PMC9931915; doi:10.1016/j.ebiom.2023.104456)
Supplement: Supplementary File 5 [file mmc7.xlsx]

## Sheet: List of Biomarkers
Name of Biomarker	UniProt KB or LOINC number	Type of specimen	Associated disease	Clinical application	Associated clinical endpoints	Unifying classification	Literature references
Anti-AQP4-antibodies	LOINC: 61430-5, many more	Serum	Neuromyelitis optica	Diagnostic	Clinical diagnosis of neuromyelitis optica	A	Lennon, V. A., Kryzer, T. J., Pittock, S. J., Verkman, A. S. & Hinson, S. R. IgG marker of optic-spinal multiple sclerosis binds to the aquaporin-4 water channel. J Exp Med 202, 473–477 (2005). Papadopoulos, M. C. & Verkman, A. Aquaporin 4 and neuromyelitis optica. The Lancet Neurology 11, 535–544 (2012).
Anti-BRRF2 antibodies	NA	CSF	Multiple sclerosis	Susceptibility risk	Onset of multiple sclerosis	B3	Bjornevik, K. et al. Longitudinal analysis reveals high prevalence of Epstein-Barr virus associated with multiple sclerosis. Science science.abj8222 (2022) doi:10.1126/science.abj8222. Cepok, S. et al. Identification of Epstein-Barr virus proteins as putative targets of the immune response in multiple sclerosis. J Clin Invest 115, 1352–1360 (2005).
Anti-EBNA-1 antibodies	NA	CSF	Multiple sclerosis	Susceptibility risk	Onset of multiple sclerosis	B3	Bjornevik, K. et al. Longitudinal analysis reveals high prevalence of Epstein-Barr virus associated with multiple sclerosis. Science science.abj8222 (2022) doi:10.1126/science.abj8222. Cepok, S. et al. Identification of Epstein-Barr virus proteins as putative targets of the immune response in multiple sclerosis. J Clin Invest 115, 1352–1360 (2005).
Anti-JC-antibodies	LOINC: 70173-0	Serum	Multiple sclerosis	Predictive	Progressive multifocal leukoencephalopathy during treatment with natalizumab	A	Outteryck, O. et al. JC-virus seroconversion in multiple sclerosis patients receiving natalizumab. Mult Scler 20, 822–829 (2014). Olsson, T. et al. Anti-JC virus antibody prevalence in a multinational multiple sclerosis cohort. Mult Scler 19, 1533–1538 (2013).
Anti-MOG-antibodies	LOINC: 12897-5, many more	Serum	Myelin oligodendrocyte glycoprotein antibody–associated disease	Diagnostic	Clinical diagnosis of myelin oligodendrocyte glycoprotein antibody–associated disease	A	Weber, M. S., Derfuss, T. & Brück, W. Anti-Myelin Oligodendrocyte Glycoprotein Antibody-Associated Central Nervous System Demyelination-A Novel Disease Entity? JAMA Neurol 75, 909–910 (2018). Chalmoukou, K. et al. Anti-MOG antibodies are frequently associated with steroid-sensitive recurrent optic neuritis. Neurol Neuroimmunol Neuroinflamm 2, e131 (2015). Hyun, J.-W. et al. Longitudinal analysis …
Anti-VZV-antibodies	LOINC: 21592-1, many more	Serum	Multiple sclerosis	Predictive	Risk of VZV reactivation treatment with fingolimod, alemtuzumab, cladribine	A	Arvin, A. M. et al. Varicella-zoster virus infections in patients treated with fingolimod: risk assessment and consensus recommendations for management. JAMA Neurol 72, 31–39 (2015). Ziemssen, T. & Thomas, K. Alemtuzumab in the long-term treatment of relapsing-remitting multiple sclerosis: an update on the clinical trial evidence and data from the real world. Ther Adv Neurol Disord 10, 343–359 (2…
Brain-derived neurotrophic factor	P23560 (BDNF_HUMAN)	Plasma	Multiple sclerosis	Monitoring	Lower CSF-BNDF levels in secondary progressive multiple sclerosis patients comparatively to relapsing-remitting multiple sclerosis	B3	Sarchielli, P., Greco, L., Stipa, A., Floridi, A. & Gallai, V. Brain-derived neurotrophic factor in patients with multiple sclerosis. J Neuroimmunol 132, 180–188 (2002). Katsavos, S. & Anagnostouli, M. Biomarkers in Multiple Sclerosis: An Up-to-Date Overview. Multiple Sclerosis International 2013, e340508 (2013).
Chitinase 3-like 1/YKL40	P36222 (CH3L1_HUMAN)	CSF	Multiple sclerosis	Monitoring	Disease activity	B2	Cantó, E. et al. Chitinase 3-like 1: prognostic biomarker in clinically isolated syndromes. Brain 138, 918–931 (2015).
Chitinase 3-like 1/YKL40	P36222 (CH3L1_HUMAN)	Serum	Multiple sclerosis	Pharmacodynamic response	Response to interferon β treatment	B2	Matute-Blanch, C. et al. Chitinase 3-like 1 is associated with the response to interferon-beta treatment in multiple sclerosis. J Neuroimmunol 303, 62–65 (2017).
Chitinase 3-like 1/YKL40	P36222 (CH3L1_HUMAN)	CSF	Multiple sclerosis	Prognostic	Conversion from clinically isolated syndrome to multiple sclerosis	B2	Comabella, M. et al. Cerebrospinal fluid chitinase 3-like 1 levels are associated with conversion to multiple sclerosis. Brain 133, 1082–1093 (2010). Cantó, E. et al. Chitinase 3-like 1: prognostic biomarker in clinically isolated syndromes. Brain 138, 918–931 (2015).
CXC Chemokine Ligand 13	O43927 (CXL13_HUMAN)	Serum, Plasma	Multiple sclerosis	Prognostic	Associated with higher risk of conversion to multiple sclerosis in patients with clinically isolated syndrome	B2	Brettschneider, J. et al. The Chemokine CXCL13 Is a Prognostic Marker in Clinically Isolated Syndrome (CIS). PLOS ONE 5, e11986 (2010).
CXC Chemokine Ligand 13	O43927 (CXL13_HUMAN)	Serum, Plasma	Multiple sclerosis	Pharmacodynamic response	Response to treatment with natalizumab, rituximab	B2	Piccio, L. et al. Changes in B- and T-lymphocyte and chemokine levels with rituximab treatment in multiple sclerosis. Arch Neurol 67, 707–714 (2010). Sellebjerg, F. et al. Increased cerebrospinal fluid concentrations of the chemokine CXCL13 in active MS. Neurology 73, 2003–2010 (2009).
Glial fibrillary acidic protein	P14136 (GFAP_HUMAN)	CSF, Serum	Multiple sclerosis, Neuromyelitis optica	Monitoring	Disease activity	B3	Kassubek, R. et al. GFAP in early multiple sclerosis: A biomarker for inflammation. Neurosci Lett 657, 166–170 (2017).
Glial fibrillary acidic protein	P14136 (GFAP_HUMAN)	CSF, Serum	Multiple sclerosis	Monitoring	Expanded Disability Status Scale	B3	Högel, H. et al. Serum glial fibrillary acidic protein correlates with multiple sclerosis disease severity. Mult Scler 26, 210–219 (2020).
IgG Index	LOINC: 48666-2, 68974-5, 42207-1	Serum, Plasma, CSF	Multiple sclerosis	Diagnostic	Clinical diagnosis of multiple sclerosis (positive values found in 70-80% of multiple sclerosis patients)	A	Link, H. & Huang, Y.-M. Oligoclonal bands in multiple sclerosis cerebrospinal fluid: an update on methodology and clinical usefulness. J Neuroimmunol 180, 17–28 (2006). Andersson, M. et al. Cerebrospinal fluid in the diagnosis of multiple sclerosis: a consensus report. J Neurol Neurosurg Psychiatry 57, 897–902 (1994).
IgG Index	LOINC: 48666-2, 68974-5, 42207-1	Serum, Plasma, CSF	Multiple sclerosis	Prognostic	Associated with higher risk of conversion in multiple sclerosis when detected in clinically isolated syndrome	B3	Senel, M. et al. Cerebrospinal Fluid Immunoglobulin Kappa Light Chain in Clinically Isolated Syndrome and Multiple Sclerosis. PLOS ONE 9, e88680 (2014).
IgG oligoclonal bands	LOINC: 56762-8, 56764-4, 57665-2	Serum, Plasma, CSF	Multiple sclerosis	Diagnostic	Clinical diagnosis of multiple sclerosis	A	Thompson, A. J. et al. Diagnosis of multiple sclerosis: 2017 revisions of the McDonald criteria. The Lancet Neurology 17, 162–173 (2018).
IgG oligoclonal bands	LOINC: 56762-8, 56764-4, 57665-2	Serum, Plasma, CSF	Multiple sclerosis	Prognostic	Associated with higher risk of conversion in multiple sclerosis when detected in clinically isolated syndrome and radiographically isolated syndrome	A	Thompson, A. J. et al. Diagnosis of multiple sclerosis: 2017 revisions of the McDonald criteria. The Lancet Neurology 17, 162–173 (2018). Tintoré, M. et al. Isolated demyelinating syndromes: comparison of CSF oligoclonal bands and different MR imaging criteria to predict conversion to CDMS. Mult Scler 7, 359–363 (2001). Makhani, N. et al. Radiologically isolated syndrome in children. Neurol Neuro…
IgM oligoclonal bands	LOINC: 56763-6, 56765-1, 57666-0	CSF	Multiple sclerosis	Prognostic	Disability progression and conversion to secondary progressive multiple sclerosis	B3	Mandrioli, J., Sola, P., Bedin, R., Gambini, M. & Merelli, E. A multifactorial prognostic index in multiple sclerosis. Cerebrospinal fluid IgM oligoclonal bands and clinical features to predict the evolution of the disease. J Neurol 255, 1023–1031 (2008). Villar, L. M. et al. Intrathecal synthesis of oligoclonal IgM against myelin lipids predicts an aggressive disease course in MS. J Clin Invest …
Interleukin-6	P05231 (IL6_HUMAN)	Serum	Multiple sclerosis	Prognostic	Relapse frequency in female multiple sclerosis patients and age at onset for all multiple sclerosis patients	B3	Y. C. Chen, X. Yang, L. Miao et al., “Serum level of interleukin-6 in Chinese patients with multiple sclerosis,” Journal of Neuroinflammation, vol. 249, no. 1-2, pp. 109–111, 2012. Katsavos, S. & Anagnostouli, M. Biomarkers in Multiple Sclerosis: An Up-to-Date Overview. Multiple Sclerosis International 2013, e340508 (2013). Chen, Y.-C. et al. Serum level of interleukin-6 in Chinese patients with …
Matrix metalloproteinase-9	P14780 (MMP9_HUMAN)	Serum	Multiple sclerosis	Monitoring	Disease activity (radiographic, MRI lesions)	B3	Lee, M. A. et al. Serum gelatinase B, TIMP-1 and TIMP-2 levels in multiple sclerosis. A longitudinal clinical and MRI study. Brain 122 ( Pt 2), 191–197 (1999).
Matrix metalloproteinase-9	P14780 (MMP9_HUMAN)	CSF, Serum	Multiple sclerosis	Pharmacodynamic response	Response to treatment with natalizumab, interferon β	B2	Galboiz, Y., Shapiro, S., Lahat, N., Rawashdeh, H. & Miller, A. Matrix metalloproteinases and their tissue inhibitors as markers of disease subtype and response to interferon-beta therapy in relapsing and secondary-progressive multiple sclerosis patients. Ann Neurol 50, 443–451 (2001). Fissolo, N. et al. Matrix metalloproteinase 9 is decreased in natalizumab-treated multiple sclerosis patients at…
Myelin basic protein	P02686 (MBP_HUMAN)	CSF	Multiple sclerosis	Monitoring	Disease activity	B3	Burman, J, Zetterberg, H, Fransson, M Assessing tissue damage in multiple sclerosis: a biomarker approach. Acta Neurol Scand 2014; 130: 81. Lamers, K. J., de Reus, H. P. & Jongen, P. J. Myelin basic protein in CSF as indicator of disease activity in multiple sclerosis. Mult Scler 4, 124–126 (1998).
Neurofilament light chain	P07196 (NFL_HUMAN)	Serum, Plasma, CSF	Multiple sclerosis	Monitoring	Disease activity (radiographic, MRI lesions)	B2	Chitnis, T. et al. Neurofilament light chain serum levels correlate with 10-year MRI outcomes in multiple sclerosis. Ann Clin Transl Neurol 5, 1478–1491 (2018).
Neurofilament light chain	P07196 (NFL_HUMAN)	Serum, Plasma, CSF	Multiple sclerosis	Pharmacodynamic response	Response to treatment with natalizumab, fingolimod	B2	Novakova, L. et al. Cerebrospinal fluid biomarkers of inflammation and degeneration as measures of fingolimod efficacy in multiple sclerosis. Mult Scler 23, 62–71 (2017). Gunnarsson, M. et al. Axonal damage in relapsing multiple sclerosis is markedly reduced by natalizumab. Ann Neurol 69, 83–89 (2011). Kuhle, J. et al. Neurofilament light and heavy subunits compared as therapeutic biomarkers in m…
Neurofilament light chain	P07196 (NFL_HUMAN)	Serum, Plasma, CSF	Multiple sclerosis	Prognostic	Clinical conversion in patients with radiologically isolated syndrome	B2	Matute-Blanch, C. et al. Neurofilament light chain and oligoclonal bands are prognostic biomarkers in radiologically isolated syndrome. Brain 141, 1085–1093 (2018). Varhaug, K. N. et al. Neurofilament light chain predicts disease activity in relapsing-remitting MS. Neurology - Neuroimmunology Neuroinflammation 5, (2018).
Neutralizing antibodies to interferon β	LOINC: 12730-8, 97051-7, 31021-9, 31442-7, 60551-9, 60552-7, 29647-5, 34607-2, 35139-5, 27871-3, 96057-5	Serum, Plasma	Multiple sclerosis	Pharmacodynamic response	Loss of interferon β treatment efficacy	A	Polman, C. H. et al. Recommendations for clinical use of data on neutralising antibodies to interferon-beta therapy in multiple sclerosis. The Lancet Neurology 9, 740–750 (2010).
Neutralizing antibodies to Natalizumab	LOINC: 49598-6, 58012-6	Serum, Plasma	Multiple sclerosis	Pharmacodynamic response	Loss of natalizumab treatment efficacy	A	Vennegoor, A. et al. Clinical relevance of serum natalizumab concentration and anti-natalizumab antibodies in multiple sclerosis. Mult Scler 19, 593–600 (2013).
Osteopontin	P10451 (OSTP_HUMAN)	Serum, Plasma, CSF	Multiple sclerosis, Neuromyelitis optica	Monitoring	Disease activity	B3	Shimizu, Y. et al. Plasma osteopontin levels are associated with disease activity in the patients with multiple sclerosis and neuromyelitis optica. J Neuroimmunol 263, 148–151 (2013). Agah, E. et al. Osteopontin (OPN) as a CSF and blood biomarker for multiple sclerosis: A systematic review and meta-analysis. PLOS ONE 13, e0190252 (2018).
sNCAM (solulable neural cell adhesion molecule 1)	P13591 (NCAM1_HUMAN)	CSF	Multiple sclerosis	Monitoring	Increased levels detected after relapses, especially under steroid treatment	B3	Massaro, A. R., Albrechtsen, M. & Bock, E. N-CAM in cerebrospinal fluid: a marker of synaptic remodelling after acute phases of multiple sclerosis? Ital J Neurol Sci Suppl 6, 85–88 (1987).
sTREM2 (solulable triggering receptor expressed on myeloid cells 2)	Q9NZC2 (TREM2_HUMAN)	CSF	Multiple sclerosis	Monitoring	Expanded Disability Status Scale	B3	Ioannides, Z. A. et al. Correlations between macrophage/microglial activation marker sTREM-2 and measures of T-cell activation, neuroaxonal damage and disease severity in multiple sclerosis. Mult Scler J Exp Transl Clin 7, 20552173211019772 (2021).
Interleukin-10	P22301 (IL10_HUMAN)	Serum, Plasma, CSF	Multiple sclerosis	Prognostic	Risk of relapse and the time to second events in patients with clinically isolated syndrome	B3	Wei Y, Chang H, Feng H, Li X, Zhang X, Yin L. Low Serum Interleukin-10 Is an Independent Predictive Factor for the Risk of Second Event in Clinically Isolated Syndromes. Frontiers in Neurology 2019;10.
